# Supplementary material for: Characterization of NDM-1-Producing Carbapenemase in Proteus mirabilis among Broilers in China
Source: Microorganisms. 2021 Nov 26;9(12):2443. doi: 10.3390/microorganisms9122443 (PMC8707091; doi:10.3390/microorganisms9122443)
Supplement: Supplementary file 1 [file microorganisms-09-02443-s001.zip]

Archive with 2 entries (2 files):
- Supplementary_dataset.xls
- Supplementary_material.pdf
