# Supplementary material for: Characterization of NDM-1-Producing Carbapenemase in Proteus mirabilis among Broilers in China
Source: Microorganisms. 2021 Nov 26;9(12):2443. doi: 10.3390/microorganisms9122443 (PMC8707091; doi:10.3390/microorganisms9122443)
Supplement: Supplementary file 1 [file microorganisms-09-02443-s001.zip › Supplementary_dataset.xls]

## Sheet: Sheet1
sample_name	file_names	Host	Rifampicin			Aminoglycoside																							Fosfomycin		Macrolide					Sulphonamide				Trimethoprim
				ARR-2	ARR-3		aac(3)-IIa	aac(3)-IId	aac(3)-IVa	aadA1	aadA2	aadA5	aadA14	aadA15	aadA24	aph(3')-Ia	aph(3')-IIa	aph(3')-Ic	aph(3')-VIa	aph(3')-VIb	aph(4)-Ia	strA	strB	aacA4	rmtB	aac(6')-IIa	aac(6')-Ib	armA		fosA		ere(A)	erm(42)	mph(E)	mef(A)		sul1	sul2	sul3		dfrA1	dfrA5	dfrA10	dfrA12	dfrA14	dfrA16	dfrA17	dfrA18	dfrA32
ChSC1905	GCA_014931585.1_ASM1493158v1_genomic.fna	human	ARR-3	0	1	aac(3)-IVa,aadA1,aadA2,aph(3')-Ia,aph(4)-Ia,strA,strB	0	0	1	1	1	0	0	0	0	1	0	0	0	0	1	1	1	0	0	0	0	0	fosA	1	ere(A)	1	0	0	0	sul1,sul2	1	1	0	dfrA1,dfrA32	1	0	0	0	0	0	0	0	1
PmBJ020	GCA_015694025.1_ASM1569402v1_genomic.fna	Homo sapiens	ARR-3	0	1	aadA2	0	0	0	0	1	0	0	0	0	0	0	0	0	0	0	0	0	0	0	0	0	0		0		0	0	0	0	sul1	1	0	0	dfrA12	1	0	0	1	0	0	0	0	0
PmBJ023	GCA_015694005.1_ASM1569400v1_genomic.fna	Homo sapiens	ARR-3	0	1	aadA2	0	0	0	0	1	0	0	0	0	0	0	0	0	0	0	0	0	0	0	0	0	0		0		0	0	0	0	sul1	1	0	0	dfrA12	1	0	0	1	0	0	0	0	0
PmBJ024	GCA_015693985.1_ASM1569398v1_genomic.fna	Homo sapiens	ARR-3	0	1	aadA2	0	0	0	0	1	0	0	0	0	0	0	0	0	0	0	0	0	0	0	0	0	0		0		0	0	0	0	sul1	1	0	0	dfrA12	1	0	0	1	0	0	0	0	0
PmBJ012	GCA_015693965.1_ASM1569396v1_genomic.fna	Homo sapiens	ARR-3	0	1	aadA2	0	0	0	0	1	0	0	0	0	0	0	0	0	0	0	0	0	0	0	0	0	0		0		0	0	0	0	sul1	1	0	0	dfrA12	1	0	0	1	0	0	0	0	0
PmBJ015	GCA_015693865.1_ASM1569386v1_genomic.fna	Homo sapiens	ARR-3	0	1	aadA2	0	0	0	0	1	0	0	0	0	0	0	0	0	0	0	0	0	0	0	0	0	0		0		0	0	0	0	sul1	1	0	0	dfrA12	1	0	0	1	0	0	0	0	0
PmBJ004	GCA_015666255.1_ASM1566625v1_genomic.fna	Homo sapiens	ARR-3	0	1	aadA2	0	0	0	0	1	0	0	0	0	0	0	0	0	0	0	0	0	0	0	0	0	0		0		0	0	0	0	sul1	1	0	0	dfrA12	1	0	0	1	0	0	0	0	0
1001254B_151014_E5	GCA_015560685.1_ASM1556068v1_genomic.fna	Homo sapiens		0	0		0	0	0	0	0	0	0	0	0	0	0	0	0	0	0	0	0	0	0	0	0	0		0		0	0	0	0		0	0	0		0	0	0	0	0	0	0	0	0
1001295B_180824_A3	GCA_015550355.1_ASM1555035v1_genomic.fna	Homo sapiens		0	0		0	0	0	0	0	0	0	0	0	0	0	0	0	0	0	0	0	0	0	0	0	0		0		0	0	0	0		0	0	0		0	0	0	0	0	0	0	0	0
19428wB5_irhom_Sw	GCA_015235315.1_ASM1523531v1_genomic.fna	Mus musculus		0	0		0	0	0	0	0	0	0	0	0	0	0	0	0	0	0	0	0	0	0	0	0	0		0		0	0	0	0		0	0	0		0	0	0	0	0	0	0	0	0
Yak 2019	GCA_015169015.1_ASM1516901v1_genomic.fna	Yak	ARR-3	0	1	aac(3)-IVa,aadA2,aph(4)-Ia,strA,strB	0	0	1	0	1	0	0	0	0	0	0	0	0	0	1	1	1	0	0	0	0	0	fosA	1	ere(A)	1	0	0	0	sul1,sul2	1	1	0	dfrA32	0	0	0	0	0	0	0	0	1
S012	GCA_014843115.1_ASM1484311v1_genomic.fna	human	ARR-3	0	1	aac(3)-IVa,aadA2,aph(3')-VIa,aph(4)-Ia,strA,strB	0	0	1	0	1	0	0	0	0	0	0	0	1	0	1	1	1	0	0	0	0	0	fosA	1	ere(A),erm(42)	1	1	0	0	sul1,sul2	1	1	0	dfrA32	0	0	0	0	0	0	0	0	1
PC1	GCA_014712265.1_ASM1471226v1_genomic.fna	swine		0	0	strA,strB	0	0	0	0	0	0	0	0	0	0	0	0	0	0	0	1	1	0	0	0	0	0		0		0	0	0	0	sul1,sul2	1	1	0	dfrA1	1	0	0	0	0	0	0	0	0
SCDJC7	GCA_014324285.1_ASM1432428v1_genomic.fna	chicken		0	0	aadA1	0	0	0	1	0	0	0	0	0	0	0	0	0	0	0	0	0	0	0	0	0	0		0		0	0	0	0		0	0	0	dfrA1	1	0	0	0	0	0	0	0	0
5pro	GCA_014212675.1_ASM1421267v1_genomic.fna	Homo sapiens		0	0		0	0	0	0	0	0	0	0	0	0	0	0	0	0	0	0	0	0	0	0	0	0		0		0	0	0	0	sul1	1	0	0	dfrA5	0	1	0	0	0	0	0	0	0
15bian	GCA_014212665.1_ASM1421266v1_genomic.fna	Homo sapiens		0	0		0	0	0	0	0	0	0	0	0	0	0	0	0	0	0	0	0	0	0	0	0	0		0		0	0	0	0	sul1	1	0	0	dfrA5	0	1	0	0	0	0	0	0	0
16pro	GCA_014212655.1_ASM1421265v1_genomic.fna	Homo sapiens		0	0		0	0	0	0	0	0	0	0	0	0	0	0	0	0	0	0	0	0	0	0	0	0		0		0	0	0	0	sul1	1	0	0	dfrA5	0	1	0	0	0	0	0	0	0
20bian	GCA_014212635.1_ASM1421263v1_genomic.fna	Homo sapiens		0	0		0	0	0	0	0	0	0	0	0	0	0	0	0	0	0	0	0	0	0	0	0	0		0		0	0	0	0		0	0	0		0	0	0	0	0	0	0	0	0
22bian	GCA_014212615.1_ASM1421261v1_genomic.fna	Homo sapiens		0	0	aadA2,aph(3')-Ia,strA,strB	0	0	0	0	1	0	0	0	0	1	0	0	0	0	0	1	1	0	0	0	0	0		0	ere(A)	1	0	0	0	sul1,sul2	1	1	0	dfrA32	0	0	0	0	0	0	0	0	1
37pro	GCA_014212565.1_ASM1421256v1_genomic.fna	Homo sapiens		0	0	aadA2,aph(3')-Ia	0	0	0	0	1	0	0	0	0	1	0	0	0	0	0	0	0	0	0	0	0	0		0		0	0	0	0	sul1	1	0	0	dfrA10	1	0	1	0	0	0	0	0	0
41bian	GCA_014212545.1_ASM1421254v1_genomic.fna	Homo sapiens		0	0		0	0	0	0	0	0	0	0	0	0	0	0	0	0	0	0	0	0	0	0	0	0		0		0	0	0	0		0	0	0		0	0	0	0	0	0	0	0	0
23266	GCA_014212555.1_ASM1421255v1_genomic.fna	Homo sapiens		0	0	aac(3)-IId,aac(3)-IVa,aadA1,aadA2,aph(4)-Ia,strA,strB	0	1	1	1	1	0	0	0	0	0	0	0	0	0	1	1	1	0	0	0	0	0	fosA	1	ere(A)	1	0	0	0	sul1,sul2	1	1	0	dfrA1,dfrA32	1	0	0	0	0	0	0	0	1
23809	GCA_014212535.1_ASM1421253v1_genomic.fna	Homo sapiens	ARR-3	0	1	aac(3)-IId,aac(3)-IVa,aadA2,aph(3')-Ia,aph(4)-Ia,strA,strB	0	1	1	0	1	0	0	0	0	1	0	0	0	0	1	1	1	0	0	0	0	0	fosA	1		0	0	0	0	sul1,sul2	1	1	0	dfrA12	1	0	0	1	0	0	0	0	0
131597	GCA_014212505.1_ASM1421250v1_genomic.fna	Homo sapiens		0	0	aadA2	0	0	0	0	1	0	0	0	0	0	0	0	0	0	0	0	0	0	0	0	0	0		0		0	0	0	0	sul1	1	0	0		0	0	0	0	0	0	0	0	0
HN2p	GCA_013358795.1_ASM1335879v1_genomic.fna	Swine		0	0	aac(3)-IVa,aadA1,aadA2,aph(3')-Ia,aph(4)-Ia,rmtB,strA,strB	0	0	1	1	1	0	0	0	0	1	0	0	0	0	1	1	1	0	1	0	0	0		0	erm(42)	0	1	0	0	sul1,sul2	1	1	0	dfrA1,dfrA12	1	0	0	1	0	0	0	0	0
MPE0346	GCA_013357585.1_ASM1335758v1_genomic.fna	Malayan pangolin		0	0	aac(3)-IId,aadA1,aadA5,aph(3')-Ia,strA,strB	0	1	0	1	0	1	0	0	0	1	0	0	0	0	0	1	1	0	0	0	0	0		0		0	0	0	0	sul1,sul2	1	1	0	dfrA1,dfrA17	1	0	0	0	0	0	1	0	0
MPE5203	GCA_013357565.1_ASM1335756v1_genomic.fna	Homo sapiens	ARR-3	0	1	aadA2,aph(3')-Ia,strA,strB	0	0	0	0	1	0	0	0	0	1	0	0	0	0	0	1	1	0	0	0	0	0		0	ere(A)	1	0	0	0	sul1,sul2	1	1	0	dfrA32	0	0	0	0	0	0	0	0	1
MPE5139	GCA_013357545.1_ASM1335754v1_genomic.fna	Homo sapiens	ARR-3	0	1	aac(3)-IVa,aadA1,aadA2,aph(4)-Ia,strA,strB	0	0	1	1	1	0	0	0	0	0	0	0	0	0	1	1	1	0	0	0	0	0		0		0	0	0	0	sul1,sul2,sul3	1	1	1	dfrA1	1	0	0	0	0	0	0	0	0
MPE4069	GCA_013357525.1_ASM1335752v1_genomic.fna	Caracal caracal	ARR-3	0	1	aadA1,aadA2,aph(3')-Ia	0	0	0	1	1	0	0	0	0	1	0	0	0	0	0	0	0	0	0	0	0	0	fosA	1		0	0	0	0	sul1,sul2,sul3	1	1	1	dfrA1	1	0	0	0	0	0	0	0	0
MPE0027	GCA_013357505.1_ASM1335750v1_genomic.fna	Panthera tigris Amoyensis facel	ARR-3	0	1	aac(3)-IVa,aadA1,aph(3')-Ia,aph(4)-Ia,strA,strB,aacA4	0	0	1	1	0	0	0	0	0	1	0	0	0	0	1	1	1	1	0	0	0	0	fosA	1		0	0	0	0	sul1,sul2	1	1	0	dfrA1	1	0	0	0	0	0	0	0	0
MPE0156	GCA_013357485.1_ASM1335748v1_genomic.fna	Ailuropoda melanoleuca	ARR-3	0	1	aac(3)-IVa,aadA1,aph(3')-Ia,aph(4)-Ia	0	0	1	1	0	0	0	0	0	1	0	0	0	0	1	0	0	0	0	0	0	0		0	mph(E)	0	0	1	0	sul1	1	0	0	dfrA1	1	0	0	0	0	0	0	0	0
MPE0147	GCA_013357465.1_ASM1335746v1_genomic.fna	Cacatua galerita	ARR-3	0	1	aac(3)-IVa,aadA1,aph(3')-Ia,aph(4)-Ia	0	0	1	1	0	0	0	0	0	1	0	0	0	0	1	0	0	0	0	0	0	0		0	mph(E)	0	0	1	0	sul1	1	0	0	dfrA1	1	0	0	0	0	0	0	0	0
MPE0108	GCA_013357445.1_ASM1335744v1_genomic.fna	human	ARR-3	0	1	aac(3)-IVa,aadA1,aph(3')-Ia,aph(4)-Ia	0	0	1	1	0	0	0	0	0	1	0	0	0	0	1	0	0	0	0	0	0	0		0	mph(E)	0	0	1	0	sul1	1	0	0	dfrA1	1	0	0	0	0	0	0	0	0
MPE0767	GCA_013357425.1_ASM1335742v1_genomic.fna	human	ARR-3	0	1	aac(3)-IVa,aadA1,aadA1,aadA2,aph(4)-Ia	0	0	1	1	1	0	0	0	0	0	0	0	0	0	1	0	0	0	0	0	0	0		0		0	0	0	0	sul1,sul2,sul3	1	1	1	dfrA1	1	0	0	0	0	0	0	0	0
MPE0734	GCA_013357405.1_ASM1335740v1_genomic.fna	human	ARR-3	0	1	aac(3)-IVa,aadA1,aadA1,aadA2,aph(4)-Ia	0	0	1	1	1	0	0	0	0	0	0	0	0	0	1	0	0	0	0	0	0	0		0		0	0	0	0	sul1,sul2,sul3	1	1	1	dfrA1	1	0	0	0	0	0	0	0	0
27	GCA_013344565.1_ASM1334456v1_genomic.fna	Homo sapiens		0	0	aph(3')-Ia,aph(3')-IIa	0	0	0	0	0	0	0	0	0	1	1	0	0	0	0	0	0	0	0	0	0	0	fosA	1		0	0	0	0	sul1	1	0	0		0	0	0	0	0	0	0	0	0
L90-1	GCA_013343255.1_ASM1334325v1_genomic.fna	Homosapiens		0	0	aac(3)-IId,aadA1,aadA5,aph(3')-Ia,strA,strB	0	1	0	1	0	1	0	0	0	1	0	0	0	0	0	1	1	0	0	0	0	0		0		0	0	0	0	sul1,sul2	1	1	0	dfrA1,dfrA17	1	0	0	0	0	0	1	0	0
YPM35	GCA_013256075.1_ASM1325607v1_genomic.fna	duck	ARR-3	0	1	aac(3)-IVa,aadA1,aadA2,aph(3')-Ia,aph(4)-Ia,aph(4)-Ia,strA,strB	0	0	1	1	1	0	0	0	0	1	0	0	0	0	1	1	1	0	0	0	0	0		0	mph(E)	0	0	1	0	sul1,sul2,sul3	1	1	1	dfrA1	1	0	0	0	0	0	0	0	0
JPM24	GCA_013255765.1_ASM1325576v1_genomic.fna	Chicken		0	0	aac(3)-IVa,aadA1,aadA2,aadA2,aph(3')-Ia,aph(4)-Ia	0	0	1	1	1	0	0	0	0	1	0	0	0	0	1	0	0	0	0	0	0	0		0	mph(E)	0	0	1	0	sul1,sul2	1	1	0	dfrA1,dfrA12	1	0	0	1	0	0	0	0	0
PM380	GCA_013184715.1_ASM1318471v1_genomic.fna	Homo sapiens		0	0	aac(3)-IId,aadA1,aadA5,aph(3')-Ia,strA,strB	0	1	0	1	0	1	0	0	0	1	0	0	0	0	0	1	1	0	0	0	0	0		0		0	0	0	0	sul1,sul2	1	1	0	dfrA1,dfrA17	1	0	0	0	0	0	1	0	0
PM431	GCA_013184695.1_ASM1318469v1_genomic.fna	Homo sapiens		0	0	aac(3)-IId,aadA1,aadA5,aph(3')-Ia,strA,strB	0	1	0	1	0	1	0	0	0	1	0	0	0	0	0	1	1	0	0	0	0	0		0		0	0	0	0	sul1,sul2	1	1	0	dfrA1,dfrA17	1	0	0	0	0	0	1	0	0
PM906	GCA_013184675.1_ASM1318467v1_genomic.fna	Homo sapiens		0	0	aac(3)-IId,aadA1,aadA5,aph(3')-Ia,strA,strB	0	1	0	1	0	1	0	0	0	1	0	0	0	0	0	1	1	0	0	0	0	0		0		0	0	0	0	sul1,sul2	1	1	0	dfrA1,dfrA17	1	0	0	0	0	0	1	0	0
PM187	GCA_013184655.1_ASM1318465v1_genomic.fna	Homo sapiens		0	0	aac(3)-IId,aadA1,aadA5,aph(3')-Ia,strA,strB	0	1	0	1	0	1	0	0	0	1	0	0	0	0	0	1	1	0	0	0	0	0		0		0	0	0	0	sul1,sul2	1	1	0	dfrA1,dfrA17	1	0	0	0	0	0	1	0	0
PmirS	GCA_013184265.1_ASM1318426v1_genomic.fna	Homo sapiens		0	0	aadA1	0	0	0	1	0	0	0	0	0	0	0	0	0	0	0	0	0	0	0	0	0	0		0		0	0	0	0		0	0	0	dfrA1	1	0	0	0	0	0	0	0	0
STP3	GCA_012516515.1_ASM1251651v1_genomic.fna	swine	ARR-3	0	1	aac(3)-IVa,aadA1,aadA2,aph(3')-Ia,aph(4)-Ia,strA,strB	0	0	1	1	1	0	0	0	0	1	0	0	0	0	1	1	1	0	0	0	0	0		0	ere(A)	1	0	0	0	sul1,sul2	1	1	0	dfrA1,dfrA32	1	0	0	0	0	0	0	0	1
PmirR	GCA_012360255.1_ASM1236025v1_genomic.fna	Homo sapiens		0	0	aadA1	0	0	0	1	0	0	0	0	0	0	0	0	0	0	0	0	0	0	0	0	0	0		0		0	0	0	0		0	0	0	dfrA1	1	0	0	0	0	0	0	0	0
UMB1310	GCA_012030515.1_ASM1203051v1_genomic.fna	Homo sapiens		0	0		0	0	0	0	0	0	0	0	0	0	0	0	0	0	0	0	0	0	0	0	0	0		0		0	0	0	0		0	0	0		0	0	0	0	0	0	0	0	0
UMB0038	GCA_012030315.1_ASM1203031v1_genomic.fna	Homo sapiens		0	0		0	0	0	0	0	0	0	0	0	0	0	0	0	0	0	0	0	0	0	0	0	0		0		0	0	0	0		0	0	0		0	0	0	0	0	0	0	0	0
XH1553	GCA_011604205.1_ASM1160420v1_genomic.fna	Homo sapiens		0	0	aac(3)-IId,aadA1,aadA5,aph(3')-Ia,strA,strB	0	1	0	1	0	1	0	0	0	1	0	0	0	0	0	1	1	0	0	0	0	0		0		0	0	0	0	sul1,sul2	1	1	0	dfrA1,dfrA17	1	0	0	0	0	0	1	0	0
XH1567	GCA_011604155.1_ASM1160415v1_genomic.fna	Homo sapiens		0	0	aac(3)-IId,aadA1,aadA5,aph(3')-Ia,strA,strB	0	1	0	1	0	1	0	0	0	1	0	0	0	0	0	1	1	0	0	0	0	0		0		0	0	0	0	sul1,sul2	1	1	0	dfrA1,dfrA17	1	0	0	0	0	0	1	0	0
XH1566	GCA_011604125.1_ASM1160412v1_genomic.fna	Homo sapiens		0	0	aac(3)-IId,aadA1,aadA5,aph(3')-Ia,strA,strB	0	1	0	1	0	1	0	0	0	1	0	0	0	0	0	1	1	0	0	0	0	0		0		0	0	0	0	sul1,sul2	1	1	0	dfrA1,dfrA17	1	0	0	0	0	0	1	0	0
XH1556	GCA_011604145.1_ASM1160414v1_genomic.fna	Homo sapiens		0	0	aac(3)-IId,aadA1,aadA5,aph(3')-Ia,strA,strB	0	1	0	1	0	1	0	0	0	1	0	0	0	0	0	1	1	0	0	0	0	0		0		0	0	0	0	sul1,sul2	1	1	0	dfrA1,dfrA17	1	0	0	0	0	0	1	0	0
XH1565	GCA_011604135.1_ASM1160413v1_genomic.fna	Homo sapiens		0	0	aadA1,aadA5	0	0	0	1	0	1	0	0	0	0	0	0	0	0	0	0	0	0	0	0	0	0		0		0	0	0	0	sul1	1	0	0	dfrA1,dfrA17	1	0	0	0	0	0	1	0	0
XH1559	GCA_011604105.1_ASM1160410v1_genomic.fna	Homo sapiens		0	0	aac(3)-IId,aadA1,aadA5,aph(3')-Ia,strA,strB	0	1	0	1	0	1	0	0	0	1	0	0	0	0	0	1	1	0	0	0	0	0		0		0	0	0	0	sul1,sul2	1	1	0	dfrA1,dfrA17	1	0	0	0	0	0	1	0	0
XH1561	GCA_011604085.1_ASM1160408v1_genomic.fna	Homo sapiens		0	0	aac(3)-IId,aadA1,aadA5,aph(3')-Ia,strA,strB	0	1	0	1	0	1	0	0	0	1	0	0	0	0	0	1	1	0	0	0	0	0		0		0	0	0	0	sul1,sul2	1	1	0	dfrA1,dfrA17	1	0	0	0	0	0	1	0	0
XH1555	GCA_011604055.1_ASM1160405v1_genomic.fna	Homo sapiens		0	0	aac(3)-IId,aadA1,aadA5	0	1	0	1	0	1	0	0	0	0	0	0	0	0	0	0	0	0	0	0	0	0		0		0	0	0	0	sul1	1	0	0	dfrA1,dfrA17	1	0	0	0	0	0	1	0	0
XH1560	GCA_011604045.1_ASM1160404v1_genomic.fna	Homo sapiens		0	0	aac(3)-IId,aadA1,aadA5,aph(3')-Ia,strA,strB	0	1	0	1	0	1	0	0	0	1	0	0	0	0	0	1	1	0	0	0	0	0		0		0	0	0	0	sul1,sul2	1	1	0	dfrA1,dfrA17	1	0	0	0	0	0	1	0	0
XH1557	GCA_011604025.1_ASM1160402v1_genomic.fna	Homo sapiens		0	0	aac(3)-IId,aadA1,aadA5,aph(3')-Ia,strA,strB	0	1	0	1	0	1	0	0	0	1	0	0	0	0	0	1	1	0	0	0	0	0		0		0	0	0	0	sul1,sul2	1	1	0	dfrA1,dfrA17	1	0	0	0	0	0	1	0	0
XH1552	GCA_011603015.1_ASM1160301v1_genomic.fna	Homo sapiens		0	0	aac(3)-IId,aadA1,aadA5,aph(3')-Ia,strA,strB	0	1	0	1	0	1	0	0	0	1	0	0	0	0	0	1	1	0	0	0	0	0		0		0	0	0	0	sul1,sul2	1	1	0	dfrA1,dfrA17	1	0	0	0	0	0	1	0	0
XH1558	GCA_011602995.1_ASM1160299v1_genomic.fna	Homo sapiens		0	0	aac(3)-IId,aadA1,aadA5,aph(3')-Ia,strA,strB	0	1	0	1	0	1	0	0	0	1	0	0	0	0	0	1	1	0	0	0	0	0		0		0	0	0	0	sul1,sul2	1	1	0	dfrA1,dfrA17	1	0	0	0	0	0	1	0	0
XH1551	GCA_011602985.1_ASM1160298v1_genomic.fna	Homo sapiens		0	0	aac(3)-IId,aadA1,aadA5,aph(3')-Ia,strA,strB	0	1	0	1	0	1	0	0	0	1	0	0	0	0	0	1	1	0	0	0	0	0		0		0	0	0	0	sul1,sul2	1	1	0	dfrA1,dfrA17	1	0	0	0	0	0	1	0	0
XH1549	GCA_011602945.1_ASM1160294v1_genomic.fna	Homo sapiens		0	0	aac(3)-IId,aadA1,aadA5,aph(3')-Ia,strA,strB	0	1	0	1	0	1	0	0	0	1	0	0	0	0	0	1	1	0	0	0	0	0		0		0	0	0	0	sul1,sul2	1	1	0	dfrA1,dfrA17	1	0	0	0	0	0	1	0	0
XH1554	GCA_011602955.1_ASM1160295v1_genomic.fna	Homo sapiens		0	0	aadA1,aadA5	0	0	0	1	0	1	0	0	0	0	0	0	0	0	0	0	0	0	0	0	0	0		0		0	0	0	0	sul1	1	0	0	dfrA1,dfrA17	1	0	0	0	0	0	1	0	0
XH1550	GCA_011602905.1_ASM1160290v1_genomic.fna	Homo sapiens		0	0	aac(3)-IId,aadA1,aadA5,aph(3')-Ia,rmtB,strA,strB	0	1	0	1	0	1	0	0	0	1	0	0	0	0	0	1	1	0	1	0	0	0	fosA	1		0	0	0	0	sul1,sul2	1	1	0	dfrA1,dfrA17	1	0	0	0	0	0	1	0	0
XH1548	GCA_011602895.1_ASM1160289v1_genomic.fna	Homo sapiens		0	0	aac(3)-IId,aadA1,aadA5,aph(3')-Ia,strA,strB	0	1	0	1	0	1	0	0	0	1	0	0	0	0	0	1	1	0	0	0	0	0		0		0	0	0	0	sul1,sul2	1	1	0	dfrA1,dfrA17	1	0	0	0	0	0	1	0	0
XH1563	GCA_011602885.1_ASM1160288v1_genomic.fna	Homo sapiens		0	0	aac(3)-IId,aadA1,aadA5,aph(3')-Ia,strA,strB	0	1	0	1	0	1	0	0	0	1	0	0	0	0	0	1	1	0	0	0	0	0		0		0	0	0	0	sul1,sul2	1	1	0	dfrA1,dfrA17	1	0	0	0	0	0	1	0	0
XH1547	GCA_011602865.1_ASM1160286v1_genomic.fna	Homo sapiens		0	0	aac(3)-IId,aadA1,aadA5,aph(3')-Ia,strA,strB	0	1	0	1	0	1	0	0	0	1	0	0	0	0	0	1	1	0	0	0	0	0		0		0	0	0	0	sul1,sul2	1	1	0	dfrA1,dfrA17	1	0	0	0	0	0	1	0	0
XH1562	GCA_011602825.1_ASM1160282v1_genomic.fna	Homo sapiens		0	0	aac(3)-IId,aadA1,aadA5,aph(3')-Ia,strA,strB	0	1	0	1	0	1	0	0	0	1	0	0	0	0	0	1	1	0	0	0	0	0		0		0	0	0	0	sul1,sul2	1	1	0	dfrA1,dfrA17	1	0	0	0	0	0	1	0	0
XH1564	GCA_011602785.1_ASM1160278v1_genomic.fna	Homo sapiens		0	0	aac(3)-IId,aadA1,aadA5,aph(3')-Ia,strA,strB	0	1	0	1	0	1	0	0	0	1	0	0	0	0	0	1	1	0	0	0	0	0		0		0	0	0	0	sul1,sul2	1	1	0	dfrA1,dfrA17	1	0	0	0	0	0	1	0	0
XH1569	GCA_011383045.1_ASM1138304v1_genomic.fna	Homo sapiens		0	0		0	0	0	0	0	0	0	0	0	0	0	0	0	0	0	0	0	0	0	0	0	0		0		0	0	0	0		0	0	0		0	0	0	0	0	0	0	0	0
XH1568	GCA_011383025.1_ASM1138302v1_genomic.fna	Homo sapiens		0	0	aac(3)-IId,strA,strB,strB	0	1	0	0	0	0	0	0	0	0	0	0	0	0	0	1	1	0	0	0	0	0		0		0	0	0	0	sul2	0	1	0		0	0	0	0	0	0	0	0	0
PmSDC32	GCA_011365085.1_ASM1136508v1_genomic.fna	Gallus gallus		0	0		0	0	0	0	0	0	0	0	0	0	0	0	0	0	0	0	0	0	0	0	0	0		0		0	0	0	0	sul1	1	0	0	dfrA5	0	1	0	0	0	0	0	0	0
PmBR607	GCA_011149675.1_ASM1114967v1_genomic.fna	Homo sapiens		0	0	aadA1,aadA2,aadB	0	0	0	1	1	0	0	0	0	0	0	0	0	0	0	0	0	0	0	0	0	0		0		0	0	0	0	sul1	1	0	0	dfrA1	1	0	0	0	0	0	0	0	0
M-12	GCA_011078105.1_ASM1107810v1_genomic.fna	Chicken	ARR-3	0	1	aac(3)-IVa,aadA1,aadA2,aph(4)-Ia	0	0	1	1	1	0	0	0	0	0	0	0	0	0	1	0	0	0	0	0	0	0		0		0	0	0	0	sul1,sul2,sul3	1	1	1	dfrA1	1	0	0	0	0	0	0	0	0
PrK 34/57	GCA_011067125.1_ASM1106712v1_genomic.fna	Homo sapiens		0	0		0	0	0	0	0	0	0	0	0	0	0	0	0	0	0	0	0	0	0	0	0	0		0		0	0	0	0		0	0	0		0	0	0	0	0	0	0	0	0
ZA25	GCA_011045855.1_ASM1104585v1_genomic.fna	human	ARR-3	0	1	aac(3)-IId,aac(3)-IVa,aadA1,aadA2,aph(3')-Ia,aph(3')-Ic,aph(4)-Ia,strA,strB	0	1	1	1	1	0	0	0	0	1	0	1	0	0	1	1	1	0	0	0	0	0		0	mph(E)	0	0	1	0	sul1,sul2	1	1	0	dfrA1,dfrA12	1	0	0	1	0	0	0	0	0
1701092	GCA_011045575.1_ASM1104557v1_genomic.fna	human	ARR-3	0	1	aac(3)-IId,aac(3)-IVa,aadA2,aph(4)-Ia,rmtB	0	1	1	0	1	0	0	0	0	0	0	0	0	0	1	0	0	0	1	0	0	0		0	ere(A),erm(42)	1	1	0	0	sul1,sul2	1	1	0	dfrA1,dfrA12,dfrA32	1	0	0	1	0	0	0	0	1
CRE14IB	GCA_009429045.2_ASM942904v2_genomic.fna	Homo sapiens	ARR-2	1	0	aadA1,aadA1,aph(3')-VIa	0	0	0	1	0	0	0	0	0	0	0	0	1	0	0	0	0	0	0	0	0	0		0		0	0	0	0	sul1	1	0	0	dfrA1,dfrA14	1	0	0	0	1	0	0	0	0
CC15031	GCA_010692865.1_ASM1069286v1_genomic.fna	dog	ARR-3	0	1	aac(3)-IVa,aadA1,aadA2,aph(3')-Ia,aph(4)-Ia	0	0	1	1	1	0	0	0	0	1	0	0	0	0	1	0	0	0	0	0	0	0		0	ere(A),mph(E)	1	0	1	0	sul1,sul2	1	1	0	dfrA1,dfrA32	1	0	0	0	0	0	0	0	1
AS012308	GCA_010598095.1_ASM1059809v1_genomic.fna	Homo sapiens		0	0	aac(3)-IIa,aacA4	1	0	0	0	0	0	0	0	0	0	0	0	0	0	0	0	0	1	0	0	0	0		0		0	0	0	0	sul1	1	0	0		0	0	0	0	0	0	0	0	0
AS012310	GCA_010598005.1_ASM1059800v1_genomic.fna	Homo sapiens		0	0		0	0	0	0	0	0	0	0	0	0	0	0	0	0	0	0	0	0	0	0	0	0		0		0	0	0	0		0	0	0		0	0	0	0	0	0	0	0	0
AS012318	GCA_010597885.1_ASM1059788v1_genomic.fna	Homo sapiens		0	0		0	0	0	0	0	0	0	0	0	0	0	0	0	0	0	0	0	0	0	0	0	0		0		0	0	0	0		0	0	0		0	0	0	0	0	0	0	0	0
AS012328	GCA_010597725.1_ASM1059772v1_genomic.fna	Homo sapiens		0	0		0	0	0	0	0	0	0	0	0	0	0	0	0	0	0	0	0	0	0	0	0	0		0		0	0	0	0		0	0	0		0	0	0	0	0	0	0	0	0
AS012362	GCA_010595745.1_ASM1059574v1_genomic.fna	Homo sapiens		0	0		0	0	0	0	0	0	0	0	0	0	0	0	0	0	0	0	0	0	0	0	0	0		0		0	0	0	0		0	0	0		0	0	0	0	0	0	0	0	0
AS012355	GCA_010594745.1_ASM1059474v1_genomic.fna	Homo sapiens		0	0	aadA1,strA,strB	0	0	0	1	0	0	0	0	0	0	0	0	0	0	0	1	1	0	0	0	0	0		0		0	0	0	0	sul2	0	1	0	dfrA1	1	0	0	0	0	0	0	0	0
AS012360	GCA_010594685.1_ASM1059468v1_genomic.fna	Homo sapiens		0	0	aadA1,aadA2,aadB	0	0	0	1	1	0	0	0	0	0	0	0	0	0	0	0	0	0	0	0	0	0		0		0	0	0	0	sul1	1	0	0	dfrA1	1	0	0	0	0	0	0	0	0
AS012369	GCA_010594645.1_ASM1059464v1_genomic.fna	Homo sapiens		0	0		0	0	0	0	0	0	0	0	0	0	0	0	0	0	0	0	0	0	0	0	0	0		0		0	0	0	0		0	0	0		0	0	0	0	0	0	0	0	0
AS012363	GCA_010594665.1_ASM1059466v1_genomic.fna	Homo sapiens		0	0		0	0	0	0	0	0	0	0	0	0	0	0	0	0	0	0	0	0	0	0	0	0		0		0	0	0	0		0	0	0		0	0	0	0	0	0	0	0	0
AS012367	GCA_010594625.1_ASM1059462v1_genomic.fna	Homo sapiens		0	0	aadA2,aadB,strA,strB	0	0	0	0	1	0	0	0	0	0	0	0	0	0	0	1	1	0	0	0	0	0		0		0	0	0	0	sul1	1	0	0		0	0	0	0	0	0	0	0	0
AS012370	GCA_010594605.1_ASM1059460v1_genomic.fna	Homo sapiens		0	0		0	0	0	0	0	0	0	0	0	0	0	0	0	0	0	0	0	0	0	0	0	0		0		0	0	0	0		0	0	0		0	0	0	0	0	0	0	0	0
AS012382	GCA_010594405.1_ASM1059440v1_genomic.fna	Homo sapiens		0	0		0	0	0	0	0	0	0	0	0	0	0	0	0	0	0	0	0	0	0	0	0	0		0		0	0	0	0		0	0	0		0	0	0	0	0	0	0	0	0
AS012413	GCA_010591355.1_ASM1059135v1_genomic.fna	Homo sapiens		0	0		0	0	0	0	0	0	0	0	0	0	0	0	0	0	0	0	0	0	0	0	0	0		0		0	0	0	0		0	0	0		0	0	0	0	0	0	0	0	0
AS012407	GCA_010591405.1_ASM1059140v1_genomic.fna	Homo sapiens		0	0		0	0	0	0	0	0	0	0	0	0	0	0	0	0	0	0	0	0	0	0	0	0		0		0	0	0	0		0	0	0		0	0	0	0	0	0	0	0	0
AS012423	GCA_010591085.1_ASM1059108v1_genomic.fna	Homo sapiens	ARR-3	0	1	aadA2,aph(3')-Ia,strA,strB	0	0	0	0	1	0	0	0	0	1	0	0	0	0	0	1	1	0	0	0	0	0		0	ere(A)	1	0	0	0	sul1,sul2	1	1	0	dfrA32	0	0	0	0	0	0	0	0	1
AS012436	GCA_010590845.1_ASM1059084v1_genomic.fna	Homo sapiens		0	0	aadA1,aadA2,aadB	0	0	0	1	1	0	0	0	0	0	0	0	0	0	0	0	0	0	0	0	0	0		0		0	0	0	0	sul1	1	0	0	dfrA1	1	0	0	0	0	0	0	0	0
AS012439	GCA_010590805.1_ASM1059080v1_genomic.fna	Homo sapiens		0	0		0	0	0	0	0	0	0	0	0	0	0	0	0	0	0	0	0	0	0	0	0	0		0		0	0	0	0	sul1	1	0	0	dfrA1	1	0	0	0	0	0	0	0	0
AS012444	GCA_010590755.1_ASM1059075v1_genomic.fna	Homo sapiens		0	0		0	0	0	0	0	0	0	0	0	0	0	0	0	0	0	0	0	0	0	0	0	0		0		0	0	0	0		0	0	0		0	0	0	0	0	0	0	0	0
AS012459	GCA_010590425.1_ASM1059042v1_genomic.fna	Homo sapiens		0	0		0	0	0	0	0	0	0	0	0	0	0	0	0	0	0	0	0	0	0	0	0	0		0		0	0	0	0		0	0	0		0	0	0	0	0	0	0	0	0
AS012462	GCA_010590385.1_ASM1059038v1_genomic.fna	Homo sapiens		0	0	aadA1	0	0	0	1	0	0	0	0	0	0	0	0	0	0	0	0	0	0	0	0	0	0		0		0	0	0	0		0	0	0	dfrA1	1	0	0	0	0	0	0	0	0
AS012495	GCA_010588155.1_ASM1058815v1_genomic.fna	Homo sapiens		0	0		0	0	0	0	0	0	0	0	0	0	0	0	0	0	0	0	0	0	0	0	0	0		0		0	0	0	0		0	0	0		0	0	0	0	0	0	0	0	0
N18-00201	GCA_010442675.1_ASM1044267v1_genomic.fna	Homo sapiens		0	0	aadA1	0	0	0	1	0	0	0	0	0	0	0	0	0	0	0	0	0	0	0	0	0	0		0		0	0	0	0		0	0	0		0	0	0	0	0	0	0	0	0
MH13-009N	GCA_003114895.2_ASM311489v2_genomic.fna	Homo sapiens	ARR-3	0	1	aac(3)-IVa,aadA1,aadA2,aph(3')-IIa,aph(4)-Ia,rmtB-like	0	0	1	1	1	0	0	0	0	0	1	0	0	0	1	0	0	0	1	0	0	0		0		0	0	0	0	sul1,sul2,sul3	1	1	1	dfrA1	1	0	0	0	0	0	0	0	0
C4	GCA_009907015.1_ASM990701v1_genomic.fna	Homo sapiens		0	0	aac(3)-IIa,aadA2,aadA24,aadB,aph(3')-Ia,strA,strB	1	0	0	0	1	0	0	0	1	1	0	0	0	0	0	1	1	0	0	0	0	0		0		0	0	0	0	sul1,sul2	1	1	0	dfrA1	1	0	0	0	0	0	0	0	0
18QD2AZ3W	GCA_009829055.1_ASM982905v1_genomic.fna	pig	ARR-3	0	1	aac(3)-IVa,aadA1,aadA2,aph(3')-VIa,aph(4)-Ia,strA,strB	0	0	1	1	1	0	0	0	0	0	0	0	1	0	1	1	1	0	0	0	0	0	fosA	1	ere(A),erm(42)	1	1	0	0	sul1,sul2,sul3	1	1	1	dfrA1,dfrA32	1	0	0	0	0	0	0	0	1
SC89	GCA_009821695.1_ASM982169v1_genomic.fna	chicken	ARR-3	0	1	aac(3)-IVa,aadA1,aadA2,aadA5,aph(3')-Ia,aph(4)-Ia,strA,strB	0	0	1	1	1	1	0	0	0	1	0	0	0	0	1	1	1	0	0	0	0	0	fosA	1	ere(A)	1	0	0	0	sul1,sul2	1	1	0	dfrA1,dfrA17,dfrA32	1	0	0	0	0	0	1	0	1
SC90	GCA_009821675.1_ASM982167v1_genomic.fna	chicken	ARR-3	0	1	aac(3)-IId,aac(3)-IVa,aadA1,aadA5,aph(3')-Ia,aph(3')-IIa,aph(4)-Ia,rmtB,strA,strB	0	1	1	1	0	1	0	0	0	1	1	0	0	0	1	1	1	0	1	0	0	0	fosA	1		0	0	0	0	sul1,sul2	1	1	0	dfrA1,dfrA17	1	0	0	0	0	0	1	0	0
SC93	GCA_009821615.1_ASM982161v1_genomic.fna	chicken	ARR-3	0	1	aac(3)-IVa,aadA1,aadA2,aadA5,aph(3')-Ia,aph(4)-Ia,strA,strB	0	0	1	1	1	1	0	0	0	1	0	0	0	0	1	1	1	0	0	0	0	0	fosA	1	ere(A)	1	0	0	0	sul1,sul2	1	1	0	dfrA1,dfrA17,dfrA32	1	0	0	0	0	0	1	0	1
SCBX1.1	GCA_009806715.1_ASM980671v1_genomic.fna	swine	ARR-3	0	1	aac(3)-IVa,aadA1,aadA2,aph(3')-Ia,aph(4)-Ia	0	0	1	1	1	0	0	0	0	1	0	0	0	0	1	0	0	0	0	0	0	0		0	mph(E)	0	0	1	0	sul1,sul2	1	1	0	dfrA1,dfrA12	1	0	0	1	0	0	0	0	0
L76	GCA_009749255.1_ASM974925v1_genomic.fna	Homo sapiens		0	0	aac(3)-IId,aadA1,aadA5,aph(3')-Ia,strA,strB	0	1	0	1	0	1	0	0	0	1	0	0	0	0	0	1	1	0	0	0	0	0		0		0	0	0	0	sul1,sul2	1	1	0	dfrA1,dfrA17	1	0	0	0	0	0	1	0	0
L90	GCA_009749245.1_ASM974924v1_genomic.fna	Homo sapiens		0	0	aac(3)-IId,aadA1,aadA5,aph(3')-Ia,strA,strB	0	1	0	1	0	1	0	0	0	1	0	0	0	0	0	1	1	0	0	0	0	0		0		0	0	0	0	sul1,sul2	1	1	0	dfrA1,dfrA17	1	0	0	0	0	0	1	0	0
L71	GCA_009749225.1_ASM974922v1_genomic.fna	Homo sapiens		0	0	aac(3)-IId,aadA1,aadA5,aph(3')-Ia,strA,strB	0	1	0	1	0	1	0	0	0	1	0	0	0	0	0	1	1	0	0	0	0	0		0		0	0	0	0	sul1,sul2	1	1	0	dfrA1,dfrA17	1	0	0	0	0	0	1	0	0
L44	GCA_009749185.1_ASM974918v1_genomic.fna	Homo sapiens		0	0	aac(3)-IId,aadA1,aadA5,aph(3')-Ia,strA,strB	0	1	0	1	0	1	0	0	0	1	0	0	0	0	0	1	1	0	0	0	0	0		0		0	0	0	0	sul1,sul2	1	1	0	dfrA1,dfrA17	1	0	0	0	0	0	1	0	0
L49	GCA_009749175.1_ASM974917v1_genomic.fna	Homo sapiens		0	0	aac(3)-IId,aadA1,aadA5,aph(3')-Ia,strA,strB	0	1	0	1	0	1	0	0	0	1	0	0	0	0	0	1	1	0	0	0	0	0		0		0	0	0	0	sul1,sul2	1	1	0	dfrA1,dfrA17	1	0	0	0	0	0	1	0	0
L52	GCA_009749085.1_ASM974908v1_genomic.fna	Homo sapiens		0	0	aac(3)-IId,aadA1,aadA5,aph(3')-Ia,strA,strB	0	1	0	1	0	1	0	0	0	1	0	0	0	0	0	1	1	0	0	0	0	0		0		0	0	0	0	sul1,sul2	1	1	0	dfrA1,dfrA17	1	0	0	0	0	0	1	0	0
BIOML-A4	GCA_009718905.1_ASM971890v1_genomic.fna	Homo sapiens		0	0	aadA1	0	0	0	1	0	0	0	0	0	0	0	0	0	0	0	0	0	0	0	0	0	0		0		0	0	0	0		0	0	0	dfrA1	1	0	0	0	0	0	0	0	0
BIOML-A2	GCA_009718885.1_ASM971888v1_genomic.fna	Homo sapiens		0	0	aadA1	0	0	0	1	0	0	0	0	0	0	0	0	0	0	0	0	0	0	0	0	0	0		0		0	0	0	0		0	0	0	dfrA1	1	0	0	0	0	0	0	0	0
BIOML-A1	GCA_009718785.1_ASM971878v1_genomic.fna	Homo sapiens		0	0	aadA1	0	0	0	1	0	0	0	0	0	0	0	0	0	0	0	0	0	0	0	0	0	0		0		0	0	0	0		0	0	0	dfrA1	1	0	0	0	0	0	0	0	0
BIOML-A3	GCA_009718745.1_ASM971874v1_genomic.fna	Homo sapiens		0	0	aadA1	0	0	0	1	0	0	0	0	0	0	0	0	0	0	0	0	0	0	0	0	0	0		0		0	0	0	0		0	0	0	dfrA1	1	0	0	0	0	0	0	0	0
ENT1157	GCA_009684665.1_ASM968466v1_genomic.fna	Homo sapiens		0	0		0	0	0	0	0	0	0	0	0	0	0	0	0	0	0	0	0	0	0	0	0	0		0		0	0	0	0		0	0	0		0	0	0	0	0	0	0	0	0
ENT1301	GCA_009684635.1_ASM968463v1_genomic.fna	Homo sapiens		0	0		0	0	0	0	0	0	0	0	0	0	0	0	0	0	0	0	0	0	0	0	0	0		0		0	0	0	0		0	0	0		0	0	0	0	0	0	0	0	0
ENT1224	GCA_009684595.1_ASM968459v1_genomic.fna	Homo sapiens		0	0		0	0	0	0	0	0	0	0	0	0	0	0	0	0	0	0	0	0	0	0	0	0		0		0	0	0	0		0	0	0		0	0	0	0	0	0	0	0	0
PmBR19	GCA_009184605.1_ASM918460v1_genomic.fna	Homo sapiens		0	0	aadA1,aph(3')-Ia,strA,strB	0	0	0	1	0	0	0	0	0	1	0	0	0	0	0	1	1	0	0	0	0	0		0		0	0	0	0	sul2	0	1	0	dfrA1	1	0	0	0	0	0	0	0	0
PmBR614	GCA_009183735.1_ASM918373v1_genomic.fna	Homo sapiens		0	0		0	0	0	0	0	0	0	0	0	0	0	0	0	0	0	0	0	0	0	0	0	0		0		0	0	0	0		0	0	0		0	0	0	0	0	0	0	0	0
PmBR618	GCA_009183705.1_ASM918370v1_genomic.fna	Homo sapiens		0	0	aadA1,aadA2,aadB	0	0	0	1	1	0	0	0	0	0	0	0	0	0	0	0	0	0	0	0	0	0		0		0	0	0	0	sul1	1	0	0	dfrA1	1	0	0	0	0	0	0	0	0
PmBR595	GCA_009183685.1_ASM918368v1_genomic.fna	Homo sapiens		0	0		0	0	0	0	0	0	0	0	0	0	0	0	0	0	0	0	0	0	0	0	0	0		0		0	0	0	0		0	0	0		0	0	0	0	0	0	0	0	0
K817	GCA_008705195.1_ASM870519v1_genomic.fna	Homo sapiens		0	0	aac(3)-IIa,aadA2	1	0	0	0	1	0	0	0	0	0	0	0	0	0	0	0	0	0	0	0	0	0		0		0	0	0	0	sul1	1	0	0		0	0	0	0	0	0	0	0	0
S1959	GCA_008630655.1_ASM863065v1_genomic.fna	Homo sapiens		0	0		0	0	0	0	0	0	0	0	0	0	0	0	0	0	0	0	0	0	0	0	0	0		0		0	0	0	0		0	0	0		0	0	0	0	0	0	0	0	0
CRPM10	GCA_008195605.1_ASM819560v1_genomic.fna	Homo sapiens	ARR-3	0	1	aadA2,aph(3')-Ia	0	0	0	0	1	0	0	0	0	1	0	0	0	0	0	0	0	0	0	0	0	0	fosA	1	mph(E)	0	0	1	0	sul1	1	0	0	dfrA10	1	0	1	0	0	0	0	0	0
VAC	GCA_008041895.1_ASM804189v1_genomic.fna	Homo sapiens		0	0	aac(3)-IIa,aac(3)-IVa,aadA1,aph(3')-Ic,aph(3')-Ic,aph(4)-Ia,strA,strB	1	0	1	1	0	0	0	0	0	0	0	1	0	0	1	1	1	0	0	0	0	0		0		0	0	0	0	sul2	0	1	0	dfrA1	1	0	0	0	0	0	0	0	0
MGYG-HGUT-02514	GCA_902387925.1_UHGG_MGYG-HGUT-02514_genomic.fna	human	ARR-2	1	0	aadA1,aadA2,aph(3')-VIa,armA,strA,strB	0	0	0	1	1	0	0	0	0	0	0	0	1	0	0	1	1	0	0	0	0	1		0	mph(E)	0	0	1	0	sul1,sul2	1	1	0	dfrA12,dfrA14	1	0	0	1	1	0	0	0	0
CRPM1	GCA_007197655.1_ASM719765v1_genomic.fna	Homo sapiens	ARR-3	0	1	aac(3)-IVa,aadA2,aph(3')-VIa,aph(4)-Ia,strB	0	0	1	0	1	0	0	0	0	0	0	0	1	0	1	0	1	0	0	0	0	0	fosA	1	ere(A),erm(42)	1	1	0	0	sul1,sul2	1	1	0	dfrA32	0	0	0	0	0	0	0	0	1
CRPM11	GCA_007197625.1_ASM719762v1_genomic.fna	Homo sapiens	ARR-3	0	1	aac(6')-IIa,aadA15,armA	0	0	0	1	0	0	0	1	0	0	0	0	0	0	0	0	0	0	0	1	0	1		0	mph(E)	0	0	1	0	sul1,sul2	1	1	0	dfrA1	1	0	0	0	0	0	0	0	0
Pm1LENAR	GCA_007097095.1_ASM709709v1_genomic.fna	Homo sapiens		0	0	aadA1,aph(3')-Ic	0	0	0	1	0	0	0	0	0	0	0	1	0	0	0	0	0	0	0	0	0	0		0		0	0	0	0		0	0	0	dfrA1	1	0	0	0	0	0	0	0	0
CLPM181223	GCA_007012285.1_ASM701228v1_genomic.fna	Duck		0	0	aadA2,aph(3')-Ia,strA,strB	0	0	0	0	1	0	0	0	0	1	0	0	0	0	0	1	1	0	0	0	0	0		0	ere(A)	1	0	0	0	sul2	0	1	0	dfrA32	0	0	0	0	0	0	0	0	1
AHEPA923	GCA_007004575.1_ASM700457v1_genomic.fna	Homo sapiens		0	0	aac(3)-IId,aac(3)-IVa,aac(6')-IIc,aadA1,aadA5,aph(3')-Ic,strA,strB	0	1	1	1	0	1	0	0	0	0	0	1	0	0	0	1	1	0	0	0	0	0		0		0	0	0	0	sul1,sul2	1	1	0	dfrA1,dfrA17	1	0	0	0	0	0	1	0	0
4748	GCA_006517685.1_ASM651768v1_genomic.fna	Homo sapiens		0	0		0	0	0	0	0	0	0	0	0	0	0	0	0	0	0	0	0	0	0	0	0	0		0		0	0	0	0		0	0	0		0	0	0	0	0	0	0	0	0
CKTH01	GCA_006517445.1_ASM651744v1_genomic.fna	human		0	0		0	0	0	0	0	0	0	0	0	0	0	0	0	0	0	0	0	0	0	0	0	0		0		0	0	0	0		0	0	0		0	0	0	0	0	0	0	0	0
BOC1	GCA_006508085.1_ASM650808v1_genomic.fna	Homo sapiens		0	0		0	0	0	0	0	0	0	0	0	0	0	0	0	0	0	0	0	0	0	0	0	0		0		0	0	0	0		0	0	0		0	0	0	0	0	0	0	0	0
pmi_p1	GCA_901485075.1_pmi_p1_assembly_genomic.fna	human		0	0	aac(3)-I,aadA1,aadA2,aph(3')-Ic,armA,strA,strB,aacA4	0	0	0	1	1	0	0	0	0	0	0	1	0	0	0	1	1	1	0	0	0	1		0	mph(E)	0	0	1	0	sul1,sul2	1	1	0	dfrA1,dfrA12	1	0	0	1	0	0	0	0	0
S4	GCA_004570775.1_ASM457077v1_genomic.fna	Homo sapiens		0	0	aac(3)-IIa,aadA1,aph(3')-Ic,aph(3')-VIa,strA,strB	1	0	0	1	0	0	0	0	0	0	0	1	1	0	0	1	1	0	0	0	0	0		0		0	0	0	0	sul2	0	1	0	dfrA1	1	0	0	0	0	0	0	0	0
160A10	GCA_004570785.1_ASM457078v1_genomic.fna	Homo sapiens		0	0	aac(3)-IIa,aadA1,aph(3')-Ia,strA,strB	1	0	0	1	0	0	0	0	0	1	0	0	0	0	0	1	1	0	0	0	0	0		0		0	0	0	0	sul2	0	1	0	dfrA1	1	0	0	0	0	0	0	0	0
CNR20130297	GCA_004570765.1_ASM457076v1_genomic.fna	Homo sapiens		0	0	aadA1,aadA14	0	0	0	1	0	0	1	0	0	0	0	0	0	0	0	0	0	0	0	0	0	0		0		0	0	0	0		0	0	0	dfrA1	1	0	0	0	0	0	0	0	0
172J1	GCA_004570745.1_ASM457074v1_genomic.fna	Homo sapiens		0	0	aac(3)-IIa,aadA1,aph(3')-Ic,strA,strB	1	0	0	1	0	0	0	0	0	0	0	1	0	0	0	1	1	0	0	0	0	0		0		0	0	0	0	sul2	0	1	0	dfrA1	1	0	0	0	0	0	0	0	0
175H8	GCA_004570715.1_ASM457071v1_genomic.fna	Homo sapiens		0	0	aac(3)-IIa,aadA1,aph(3')-Ic,strA,strB	1	0	0	1	0	0	0	0	0	0	0	1	0	0	0	1	1	0	0	0	0	0		0		0	0	0	0	sul2	0	1	0	dfrA1	1	0	0	0	0	0	0	0	0
188J6	GCA_004570705.1_ASM457070v1_genomic.fna	Homo sapiens		0	0	aac(3)-IIa,aadA1,aph(3')-Ic,strA,strB	1	0	0	1	0	0	0	0	0	0	0	1	0	0	0	1	1	0	0	0	0	0		0		0	0	0	0	sul2	0	1	0	dfrA1	1	0	0	0	0	0	0	0	0
irhom_Sw	GCA_004570595.1_ASM457059v1_genomic.fna	Mus musculus C57BL/6J		0	0		0	0	0	0	0	0	0	0	0	0	0	0	0	0	0	0	0	0	0	0	0	0		0		0	0	0	0		0	0	0		0	0	0	0	0	0	0	0	0
189B4	GCA_004570665.1_ASM457066v1_genomic.fna	Homo sapiens		0	0	aac(3)-IIa,aadA1,aph(3')-Ic,strA,strB	1	0	0	1	0	0	0	0	0	0	0	1	0	0	0	1	1	0	0	0	0	0		0		0	0	0	0	sul2	0	1	0	dfrA1	1	0	0	0	0	0	0	0	0
130688346-L100	GCA_004570645.1_ASM457064v1_genomic.fna	Homo sapiens		0	0	aac(3)-IIa,aadA1,aph(3')-Ic,strA,strB	1	0	0	1	0	0	0	0	0	0	0	1	0	0	0	1	1	0	0	0	0	0		0		0	0	0	0	sul2	0	1	0	dfrA1	1	0	0	0	0	0	0	0	0
130608239-L92	GCA_004570275.1_ASM457027v1_genomic.fna	Homo sapiens		0	0	aac(3)-IIa,aadA1,aph(3')-Ic,strA,strB	1	0	0	1	0	0	0	0	0	0	0	1	0	0	0	1	1	0	0	0	0	0		0		0	0	0	0	sul2	0	1	0	dfrA1	1	0	0	0	0	0	0	0	0
CNR20160877	GCA_004570235.1_ASM457023v1_genomic.fna	Homo sapiens		0	0	aac(3)-IIa,aac(3)-IVa,aadA1,aph(3')-Ic,aph(4)-Ia,strA,strB	1	0	1	1	0	0	0	0	0	0	0	1	0	0	1	1	1	0	0	0	0	0		0		0	0	0	0	sul2	0	1	0	dfrA1	1	0	0	0	0	0	0	0	0
Dog-35-37761	GCA_004570195.1_ASM457019v1_genomic.fna	dog		0	0	aadA1,aph(3')-Ic,strA,strB	0	0	0	1	0	0	0	0	0	0	0	1	0	0	0	1	1	0	0	0	0	0		0		0	0	0	0	sul2	0	1	0	dfrA1	1	0	0	0	0	0	0	0	0
CNR20160679	GCA_004570175.1_ASM457017v1_genomic.fna	Homo sapiens		0	0	aadA1,aph(3')-Ic,strA,strB	0	0	0	1	0	0	0	0	0	0	0	1	0	0	0	1	1	0	0	0	0	0		0		0	0	0	0	sul2	0	1	0	dfrA1	1	0	0	0	0	0	0	0	0
Cow-15-39117	GCA_004570065.1_ASM457006v1_genomic.fna	cow		0	0	aadA1,aph(3')-VIa,strA,strB	0	0	0	1	0	0	0	0	0	0	0	0	1	0	0	1	1	0	0	0	0	0		0		0	0	0	0	sul2	0	1	0	dfrA1	1	0	0	0	0	0	0	0	0
VAC	GCA_004570105.1_ASM457010v1_genomic.fna	Homo sapiens		0	0	aac(3)-IIa,aac(3)-IVa,aadA1,aph(3')-Ic,aph(4)-Ia,strA,strB	1	0	1	1	0	0	0	0	0	0	0	1	0	0	1	1	1	0	0	0	0	0		0		0	0	0	0	sul2	0	1	0	dfrA1	1	0	0	0	0	0	0	0	0
CNR20160617	GCA_004570145.1_ASM457014v1_genomic.fna	Homo sapiens		0	0	aadA1,aph(3')-Ic,strA,strB	0	0	0	1	0	0	0	0	0	0	0	1	0	0	0	1	1	0	0	0	0	0		0		0	0	0	0	sul2	0	1	0	dfrA1	1	0	0	0	0	0	0	0	0
168F7	GCA_004570225.1_ASM457022v1_genomic.fna	Homo sapiens		0	0	aac(3)-IIa,aadA1,aph(3')-Ic,strA,strB	1	0	0	1	0	0	0	0	0	0	0	1	0	0	0	1	1	0	0	0	0	0		0		0	0	0	0	sul2	0	1	0	dfrA1	1	0	0	0	0	0	0	0	0
172C2	GCA_004570215.1_ASM457021v1_genomic.fna	Homo sapiens		0	0	aadA1,aph(3')-Ic,strA,strB	0	0	0	1	0	0	0	0	0	0	0	1	0	0	0	1	1	0	0	0	0	0		0		0	0	0	0	sul2	0	1	0	dfrA1	1	0	0	0	0	0	0	0	0
GUI	GCA_004570115.1_ASM457011v1_genomic.fna	Homo sapiens		0	0	aac(3)-IIa,aadA1,aph(3')-Ic,strA,strB	1	0	0	1	0	0	0	0	0	0	0	1	0	0	0	1	1	0	0	0	0	0		0		0	0	0	0	sul2	0	1	0	dfrA1	1	0	0	0	0	0	0	0	0
Dog-06-37660	GCA_004570055.1_ASM457005v1_genomic.fna	dog		0	0	aac(3)-IIa,aadA1,aph(3')-Ic,strA,strB	1	0	0	1	0	0	0	0	0	0	0	1	0	0	0	1	1	0	0	0	0	0		0		0	0	0	0	sul2	0	1	0	dfrA1	1	0	0	0	0	0	0	0	0
130B9	GCA_004570075.1_ASM457007v1_genomic.fna	Homo sapiens		0	0	aadA1,aph(3')-Ic,strA,strB	0	0	0	1	0	0	0	0	0	0	0	1	0	0	0	1	1	0	0	0	0	0		0		0	0	0	0	sul2	0	1	0	dfrA1	1	0	0	0	0	0	0	0	0
MOR	GCA_004569255.1_ASM456925v1_genomic.fna	Homo sapiens		0	0	aac(3)-IIa,aadA1,aph(3')-Ic,strA,strB	1	0	0	1	0	0	0	0	0	0	0	1	0	0	0	1	1	0	0	0	0	0		0		0	0	0	0	sul2	0	1	0	dfrA1	1	0	0	0	0	0	0	0	0
BCT17	GCA_004569205.1_ASM456920v1_genomic.fna	Homo sapiens		0	0	aac(3)-IIa,aadA1,aph(3')-Ic,strA,strB	1	0	0	1	0	0	0	0	0	0	0	1	0	0	0	1	1	0	0	0	0	0		0		0	0	0	0	sul2	0	1	0	dfrA1	1	0	0	0	0	0	0	0	0
BCT11	GCA_004569245.1_ASM456924v1_genomic.fna	Homo sapiens		0	0	aadA1,strA,strB	0	0	0	1	0	0	0	0	0	0	0	0	0	0	0	1	1	0	0	0	0	0		0		0	0	0	0	sul2	0	1	0	dfrA1	1	0	0	0	0	0	0	0	0
PMS-MEIH	GCA_004522505.1_ASM452250v1_genomic.fna	Homo sapiens		0	0	aac(3)-IIa,aadA1,aph(3')-Ia,strA,strB	1	0	0	1	0	0	0	0	0	1	0	0	0	0	0	1	1	0	0	0	0	0		0		0	0	0	0	sul2	0	1	0	dfrA1	1	0	0	0	0	0	0	0	0
PmOXA23-13	GCA_004347585.1_ASM434758v1_genomic.fna	Homo sapiens		0	0	aac(3)-IIa,aadA1,aph(3')-Ic,strA,strB	1	0	0	1	0	0	0	0	0	0	0	1	0	0	0	1	1	0	0	0	0	0		0		0	0	0	0	sul2	0	1	0	dfrA1	1	0	0	0	0	0	0	0	0
071H3	GCA_004179395.1_ASM417939v1_genomic.fna	Homo sapiens	ARR-3	0	1	aac(3)-IId,aph(3')-VIa,strA,strB	0	1	0	0	0	0	0	0	0	0	0	0	1	0	0	1	1	0	0	0	0	0		0		0	0	0	0	sul1,sul2	1	1	0	dfrA14	1	0	0	0	1	0	0	0	0
GEN000048	GCA_004145855.1_ASM414585v1_genomic.fna	Homo sapiens		0	0		0	0	0	0	0	0	0	0	0	0	0	0	0	0	0	0	0	0	0	0	0	0		0		0	0	0	0		0	0	0	dfrA7	0	0	0	0	0	0	0	0	0
071H2	GCA_004145395.1_ASM414539v1_genomic.fna	Homo sapiens	ARR-3	0	1	aac(3)-IId,aph(3')-VIa,strA,strB	0	1	0	0	0	0	0	0	0	0	0	0	1	0	0	1	1	0	0	0	0	0		0		0	0	0	0	sul1,sul2	1	1	0	dfrA14	1	0	0	0	1	0	0	0	0
GCID_CRE_0016	GCA_003977485.1_ASM397748v1_genomic.fna	Unknown		0	0		0	0	0	0	0	0	0	0	0	0	0	0	0	0	0	0	0	0	0	0	0	0		0		0	0	0	0		0	0	0		0	0	0	0	0	0	0	0	0
NCTC4199	GCA_900635965.1_36374_E01_genomic.fna	Rhesus macaques		0	0		0	0	0	0	0	0	0	0	0	0	0	0	0	0	0	0	0	0	0	0	0	0		0		0	0	0	0		0	0	0		0	0	0	0	0	0	0	0	0
PmDJ107	GCA_003856215.1_ASM385621v1_genomic.fna	chicken		0	0	aac(3)-IVa,aadA1,aadA2,aph(3')-Ia,aph(4)-Ia	0	0	1	1	1	0	0	0	0	1	0	0	0	0	1	0	0	0	0	0	0	0		0		0	0	0	0	sul1,sul2	1	1	0	dfrA1,dfrA12	1	0	0	1	0	0	0	0	0
PmBC55	GCA_003856175.1_ASM385617v1_genomic.fna	swine		0	0	aac(3)-IVa,aadA1,aadA2,aph(4)-Ia,strA,strB	0	0	1	1	1	0	0	0	0	0	0	0	0	0	1	1	1	0	0	0	0	0		0		0	0	0	0	sul1,sul2	1	1	0	dfrA1,dfrA12	1	0	0	1	0	0	0	0	0
PmSN55	GCA_003856195.1_ASM385619v1_genomic.fna	chicken		0	0	aac(3)-IVa,aadA2,aph(3')-Ia,aph(4)-Ia	0	0	1	0	1	0	0	0	0	1	0	0	0	0	1	0	0	0	0	0	0	0		0		0	0	0	0	sul1,sul2	1	1	0	dfrA12	1	0	0	1	0	0	0	0	0
PmSC1111	GCA_003855635.1_ASM385563v1_genomic.fna	human	ARR-3	0	1	aac(3)-IVa,aadA1,aadA2,aadA2,aph(3')-Ia,aph(4)-Ia,strA,strB	0	0	1	1	1	0	0	0	0	1	0	0	0	0	1	1	1	0	0	0	0	0		0	ere(A),mph(E)	1	0	1	0	sul1,sul2,sul3	1	1	1	dfrA1,dfrA12,dfrA32	1	0	0	1	0	0	0	0	1
PmBC1123	GCA_003855615.1_ASM385561v1_genomic.fna	human	ARR-3	0	1	aac(3)-IVa,aadA2,aadA2,aph(3')-Ia,aph(4)-Ia,strA,strB	0	0	1	0	1	0	0	0	0	1	0	0	0	0	1	1	1	0	0	0	0	0		0	ere(A)	1	0	0	0	sul1,sul2	1	1	0	dfrA12,dfrA32	1	0	0	1	0	0	0	0	1
CRK0329	GCA_002936215.2_ASM293621v2_genomic.fna	Homo sapiens		0	0		0	0	0	0	0	0	0	0	0	0	0	0	0	0	0	0	0	0	0	0	0	0		0		0	0	0	0		0	0	0		0	0	0	0	0	0	0	0	0
998368	GCA_003688085.1_ASM368808v1_genomic.fna	human		0	0	aac(3)-IIa,strA,strB	1	0	0	0	0	0	0	0	0	0	0	0	0	0	0	1	1	0	0	0	0	0		0		0	0	0	0	sul2	0	1	0		0	0	0	0	0	0	0	0	0
1023322	GCA_003687785.1_ASM368778v1_genomic.fna	human		0	0	aac(3)-IId,aadA1,aadA5,aph(3')-Ia,strA,strB	0	1	0	1	0	1	0	0	0	1	0	0	0	0	0	1	1	0	0	0	0	0		0		0	0	0	0	sul1,sul2	1	1	0	dfrA1,dfrA17	1	0	0	0	0	0	1	0	0
PMWJ	GCA_003583505.1_ASM358350v1_genomic.fna	Homo sapiens		0	0	aac(3)-IId,aadA1,aadA5,aph(3')-Ia,strA,strB	0	1	0	1	0	1	0	0	0	1	0	0	0	0	0	1	1	0	0	0	0	0		0		0	0	0	0	sul1,sul2	1	1	0	dfrA1,dfrA17	1	0	0	0	0	0	1	0	0
NCTC6197	GCA_900454995.1_52347_B01_genomic.fna	Dog		0	0		0	0	0	0	0	0	0	0	0	0	0	0	0	0	0	0	0	0	0	0	0	0		0		0	0	0	0		0	0	0		0	0	0	0	0	0	0	0	0
NCTC13376	GCA_900455195.1_40295_E02_genomic.fna	human		0	0		0	0	0	0	0	0	0	0	0	0	0	0	0	0	0	0	0	0	0	0	0	0		0		0	0	0	0		0	0	0		0	0	0	0	0	0	0	0	0
NCTC11938	GCA_900455245.1_31530_D01_genomic.fna	human		0	0		0	0	0	0	0	0	0	0	0	0	0	0	0	0	0	0	0	0	0	0	0	0		0		0	0	0	0		0	0	0		0	0	0	0	0	0	0	0	0
NCTC12441	GCA_900455055.1_55884_G01_genomic.fna	Homo sapiens		0	0		0	0	0	0	0	0	0	0	0	0	0	0	0	0	0	0	0	0	0	0	0	0		0		0	0	0	0		0	0	0		0	0	0	0	0	0	0	0	0
GER_MD10_1505_Pmi_049	GCA_003322945.1_ASM332294v1_genomic.fna	Canis lupus familiaris		0	0		0	0	0	0	0	0	0	0	0	0	0	0	0	0	0	0	0	0	0	0	0	0		0		0	0	0	0		0	0	0		0	0	0	0	0	0	0	0	0
NCTC60	GCA_900455025.1_52313_G01_genomic.fna	Homo sapiens		0	0		0	0	0	0	0	0	0	0	0	0	0	0	0	0	0	0	0	0	0	0	0	0		0		0	0	0	0		0	0	0		0	0	0	0	0	0	0	0	0
NCTC12446	GCA_900455045.1_58901_A01_genomic.fna	human		0	0		0	0	0	0	0	0	0	0	0	0	0	0	0	0	0	0	0	0	0	0	0	0		0		0	0	0	0		0	0	0		0	0	0	0	0	0	0	0	0
NCTC10975	GCA_900455065.1_35556_F01_genomic.fna	Homo sapiens		0	0		0	0	0	0	0	0	0	0	0	0	0	0	0	0	0	0	0	0	0	0	0	0		0		0	0	0	0	sul2	0	1	0		0	0	0	0	0	0	0	0	0
AR_0029	GCA_003204115.1_ASM320411v1_genomic.fna	human		0	0		0	0	0	0	0	0	0	0	0	0	0	0	0	0	0	0	0	0	0	0	0	0		0		0	0	0	0		0	0	0		0	0	0	0	0	0	0	0	0
CCUG 70746	GCA_003194305.1_ASM319430v1_genomic.fna	Homo sapiens	ARR-2	1	0	aadA1,aadA2,aph(3')-VIa,armA,strA,strB	0	0	0	1	1	0	0	0	0	0	0	0	1	0	0	1	1	0	0	0	0	1		0	mph(E)	0	0	1	0	sul1,sul2	1	1	0	dfrA12,dfrA14	1	0	0	1	1	0	0	0	0
11985-2-3	GCA_003185705.1_ASM318570v1_genomic.fna	human		0	0		0	0	0	0	0	0	0	0	0	0	0	0	0	0	0	0	0	0	0	0	0	0		0		0	0	0	0	sul1	1	0	0	dfrA1	1	0	0	0	0	0	0	0	0
TUM4660	GCA_003176495.1_ASM317649v1_genomic.fna	Homo sapiens		0	0		0	0	0	0	0	0	0	0	0	0	0	0	0	0	0	0	0	0	0	0	0	0		0		0	0	0	0		0	0	0		0	0	0	0	0	0	0	0	0
TUM11571	GCA_003175495.1_ASM317549v1_genomic.fna	Homo sapiens		0	0	aadB	0	0	0	0	0	0	0	0	0	0	0	0	0	0	0	0	0	0	0	0	0	0		0		0	0	0	0	sul1	1	0	0		0	0	0	0	0	0	0	0	0
TUM11570	GCA_003175475.1_ASM317547v1_genomic.fna	Homo sapiens		0	0	aadB	0	0	0	0	0	0	0	0	0	0	0	0	0	0	0	0	0	0	0	0	0	0		0		0	0	0	0	sul1	1	0	0		0	0	0	0	0	0	0	0	0
TUM11569	GCA_003175455.1_ASM317545v1_genomic.fna	Homo sapiens		0	0		0	0	0	0	0	0	0	0	0	0	0	0	0	0	0	0	0	0	0	0	0	0		0		0	0	0	0		0	0	0		0	0	0	0	0	0	0	0	0
TUM11568	GCA_003175435.1_ASM317543v1_genomic.fna	Homo sapiens		0	0		0	0	0	0	0	0	0	0	0	0	0	0	0	0	0	0	0	0	0	0	0	0		0		0	0	0	0		0	0	0		0	0	0	0	0	0	0	0	0
TUM11567	GCA_003175415.1_ASM317541v1_genomic.fna	Homo sapiens		0	0	aadB,aph(3')-Ic	0	0	0	0	0	0	0	0	0	0	0	1	0	0	0	0	0	0	0	0	0	0		0		0	0	0	0	sul1	1	0	0		0	0	0	0	0	0	0	0	0
LBUEL-H11	GCA_003171695.1_ASM317169v1_genomic.fna	Homo sapiens		0	0	aac(3)-IId,aadA2,aph(3')-VIa,strA,strB	0	1	0	0	1	0	0	0	0	0	0	0	1	0	0	1	1	0	0	0	0	0		0		0	0	0	0	sul1,sul2	1	1	0	dfrA12	1	0	0	1	0	0	0	0	0
AR_0377	GCA_003075585.1_ASM307558v1_genomic.fna	human		0	0	aac(6')-Ib,aadA1,aadA1	0	0	0	1	0	0	0	0	0	0	0	0	0	0	0	0	0	0	0	0	1	0		0		0	0	0	0	sul1	1	0	0	dfrA1	1	0	0	0	0	0	0	0	0
AR379	GCA_003073935.1_ASM307393v1_genomic.fna	human		0	0		0	0	0	0	0	0	0	0	0	0	0	0	0	0	0	0	0	0	0	0	0	0		0		0	0	0	0		0	0	0		0	0	0	0	0	0	0	0	0
K1609	GCA_003051845.1_ASM305184v1_genomic.fna	Homo sapiens		0	0		0	0	0	0	0	0	0	0	0	0	0	0	0	0	0	0	0	0	0	0	0	0		0		0	0	0	0		0	0	0		0	0	0	0	0	0	0	0	0
K670	GCA_003030945.1_ASM303094v1_genomic.fna	Homo sapiens		0	0		0	0	0	0	0	0	0	0	0	0	0	0	0	0	0	0	0	0	0	0	0	0		0		0	0	0	0		0	0	0		0	0	0	0	0	0	0	0	0
PmPHI	GCA_003024745.1_ASM302474v1_genomic.fna	Homo sapiens		0	0	aadA1,aadA2,aadB,aph(3')-Ia,strA,strB	0	0	0	1	1	0	0	0	0	1	0	0	0	0	0	1	1	0	0	0	0	0		0	ere(A)	1	0	0	0	sul1,sul2	1	1	0	dfrA1,dfrA32	1	0	0	0	0	0	0	0	1
FDAARGOS_67	GCA_000783875.2_ASM78387v2_genomic.fna	Homo sapiens		0	0		0	0	0	0	0	0	0	0	0	0	0	0	0	0	0	0	0	0	0	0	0	0		0		0	0	0	0		0	0	0		0	0	0	0	0	0	0	0	0
GN2	GCA_002945235.1_ASM294523v1_genomic.fna	Homo sapiens	ARR-3	0	1	aadA2	0	0	0	0	1	0	0	0	0	0	0	0	0	0	0	0	0	0	0	0	0	0		0		0	0	0	0	sul1	1	0	0	dfrA12	1	0	0	1	0	0	0	0	0
BC11-24	GCA_002944495.1_ASM294449v1_genomic.fna	pig		0	0	aac(3)-IVa,aadA1,aadA2,aadA2,aph(3')-Ia,aph(4)-Ia	0	0	1	1	1	0	0	0	0	1	0	0	0	0	1	0	0	0	0	0	0	0		0		0	0	0	0	sul1,sul2	1	1	0	dfrA16	1	0	0	0	0	1	0	0	0
FDAARGOS_80	GCA_000783595.2_ASM78359v2_genomic.fna	Homo sapiens		0	0		0	0	0	0	0	0	0	0	0	0	0	0	0	0	0	0	0	0	0	0	0	0		0		0	0	0	0		0	0	0		0	0	0	0	0	0	0	0	0
FDAARGOS_81	GCA_000783575.2_ASM78357v2_genomic.fna	Homo sapiens		0	0		0	0	0	0	0	0	0	0	0	0	0	0	0	0	0	0	0	0	0	0	0	0		0		0	0	0	0		0	0	0		0	0	0	0	0	0	0	0	0
FDAARGOS_60	GCA_000784015.2_ASM78401v2_genomic.fna	Homo sapiens		0	0		0	0	0	0	0	0	0	0	0	0	0	0	0	0	0	0	0	0	0	0	0	0		0		0	0	0	0		0	0	0		0	0	0	0	0	0	0	0	0
FDAARGOS_284	GCA_002206145.2_ASM220614v2_genomic.fna	Homo sapiens		0	0		0	0	0	0	0	0	0	0	0	0	0	0	0	0	0	0	0	0	0	0	0	0		0		0	0	0	0		0	0	0		0	0	0	0	0	0	0	0	0
FDAARGOS_85	GCA_000783465.2_ASM78346v2_genomic.fna	Homo sapiens		0	0		0	0	0	0	0	0	0	0	0	0	0	0	0	0	0	0	0	0	0	0	0	0		0		0	0	0	0		0	0	0		0	0	0	0	0	0	0	0	0
UMB0315	GCA_002861105.1_ASM286110v1_genomic.fna	Homo sapiens		0	0		0	0	0	0	0	0	0	0	0	0	0	0	0	0	0	0	0	0	0	0	0	0		0		0	0	0	0		0	0	0		0	0	0	0	0	0	0	0	0
PM005	GCA_002417445.1_ASM241744v1_genomic.fna	Homo sapiens		0	0	aac(3)-IIa,aadA2,strA,strB	1	0	0	0	1	0	0	0	0	0	0	0	0	0	0	1	1	0	0	0	0	0		0		0	0	0	0	sul1,sul2	1	1	0	dfrA12	1	0	0	1	0	0	0	0	0
UBA3152	GCA_002364645.1_ASM236464v1_genomic.fna	human		0	0		0	0	0	0	0	0	0	0	0	0	0	0	0	0	0	0	0	0	0	0	0	0		0		0	0	0	0		0	0	0		0	0	0	0	0	0	0	0	0
T18	GCA_002310895.1_ASM231089v1_genomic.fna	Homo sapiens		0	0	aac(3)-IId,aadA1,aadA5,aph(3')-Ia,rmtB,strA,strB	0	1	0	1	0	1	0	0	0	1	0	0	0	0	0	1	1	0	1	0	0	0	fosA	1		0	0	0	0	sul1,sul2	1	1	0	dfrA1,dfrA17	1	0	0	0	0	0	1	0	0
T21	GCA_002310875.1_ASM231087v1_genomic.fna	Homo sapiens		0	0	aac(3)-IId,aadA1,aadA2,aadA5,aph(3')-Ia,aph(3')-Ic,rmtB,strA,strB	0	1	0	1	1	1	0	0	0	1	0	1	0	0	0	1	1	0	1	0	0	0		0		0	0	0	0	sul1,sul2	1	1	0	dfrA1,dfrA12,dfrA17	1	0	0	1	0	0	1	0	0
PM185	GCA_002265385.1_ASM226538v1_genomic.fna	Homo sapiens		0	0	aadA1	0	0	0	1	0	0	0	0	0	0	0	0	0	0	0	0	0	0	0	0	0	0		0		0	0	0	0		0	0	0		0	0	0	0	0	0	0	0	0
PM187	GCA_002265355.1_ASM226535v1_genomic.fna	Homo sapiens		0	0	aadA1,aadA2,aadB	0	0	0	1	1	0	0	0	0	0	0	0	0	0	0	0	0	0	0	0	0	0		0		0	0	0	0	sul1	1	0	0		0	0	0	0	0	0	0	0	0
AR_0156	GCA_002197405.1_ASM219740v1_genomic.fna	human	ARR-2	1	0	aadA1,aadA1,aacA4	0	0	0	1	0	0	0	0	0	0	0	0	0	0	0	0	0	1	0	0	0	0		0		0	0	0	0	sul1,sul2	1	1	0	dfrA1,dfrA14	1	0	0	0	1	0	0	0	0
AR_0155	GCA_002180235.1_ASM218023v1_genomic.fna	human		0	0	aadA1,aadA5,aph(3')-Ic	0	0	0	1	0	1	0	0	0	0	0	1	0	0	0	0	0	0	0	0	0	0		0		0	0	0	0	sul1,sul2	1	1	0	dfrA1,dfrA17	1	0	0	0	0	0	1	0	0
AR_0159	GCA_002180115.1_ASM218011v1_genomic.fna	human		0	0	aadA2,armA,strA,strB	0	0	0	0	1	0	0	0	0	0	0	0	0	0	0	1	1	0	0	0	0	1		0	mph(E)	0	0	1	0	sul1,sul2	1	1	0	dfrA1,dfrA12	1	0	0	1	0	0	0	0	0
AR_0059	GCA_002055685.1_ASM205568v1_genomic.fna	human		0	0	aadA1,aadA2,aadB,aph(3')-Ic	0	0	0	1	1	0	0	0	0	0	0	1	0	0	0	0	0	0	0	0	0	0		0		0	0	0	0	sul1	1	0	0	dfrA1	1	0	0	0	0	0	0	0	0
SCDR1	GCA_002013325.1_ASM201332v1_genomic.fna	Homo sapiens		0	0		0	0	0	0	0	0	0	0	0	0	0	0	0	0	0	0	0	0	0	0	0	0		0		0	0	0	0		0	0	0		0	0	0	0	0	0	0	0	0
NLAE-zl-G534	GCA_900113495.1_IMG-taxon_2623620510_annotated_assembly_genomic.fna	human		0	0		0	0	0	0	0	0	0	0	0	0	0	0	0	0	0	0	0	0	0	0	0	0		0		0	0	0	0		0	0	0		0	0	0	0	0	0	0	0	0
1091	GCA_001867325.1_ASM186732v1_genomic.fna	Homo sapiens		0	0	aac(3)-IIa,aadA1,aph(3')-Ic,strA,strB	1	0	0	1	0	0	0	0	0	0	0	1	0	0	0	1	1	0	0	0	0	0		0		0	0	0	0	sul2	0	1	0	dfrA1	1	0	0	0	0	0	0	0	0
T1C	GCA_001858185.1_ASM185818v1_genomic.fna	Homo sapiens		0	0		0	0	0	0	0	0	0	0	0	0	0	0	0	0	0	0	0	0	0	0	0	0		0		0	0	0	0		0	0	0		0	0	0	0	0	0	0	0	0
NLAE-zl-C285	GCA_900101725.1_IMG-taxon_2654588119_annotated_assembly_genomic.fna	human		0	0		0	0	0	0	0	0	0	0	0	0	0	0	0	0	0	0	0	0	0	0	0	0		0		0	0	0	0		0	0	0		0	0	0	0	0	0	0	0	0
PM_178	GCA_001653845.1_ASM165384v1_genomic.fna	Homo sapiens	ARR-3	0	1	aac(3)-IVa,aadA1,aph(4)-Ia,strA,strB	0	0	1	1	0	0	0	0	0	0	0	0	0	0	1	1	1	0	0	0	0	0	fosA	1		0	0	0	0	sul1,sul2,sul3	1	1	1	dfrA1	1	0	0	0	0	0	0	0	0
PM_125	GCA_001653835.1_ASM165383v1_genomic.fna	Homo sapiens	ARR-3	0	1	aac(3)-IVa,aadA1,aph(4)-Ia,strA,strB	0	0	1	1	0	0	0	0	0	0	0	0	0	0	1	1	1	0	0	0	0	0	fosA	1		0	0	0	0	sul1,sul2,sul3	1	1	1	dfrA1	1	0	0	0	0	0	0	0	0
Pr2921	GCA_001647515.1_P.mirabilisPr2921_genomic.fna	Homo sapiens		0	0		0	0	0	0	0	0	0	0	0	0	0	0	0	0	0	0	0	0	0	0	0	0		0		0	0	0	0		0	0	0		0	0	0	0	0	0	0	0	0
Wood	GCA_001643755.1_ASM164375v1_genomic.fna	Lucilia sericata		0	0		0	0	0	0	0	0	0	0	0	0	0	0	0	0	0	0	0	0	0	0	0	0		0		0	0	0	0		0	0	0		0	0	0	0	0	0	0	0	0
AOUC-001	GCA_001640985.1_ASM164098v1_genomic.fna	Homo sapiens		0	0	aac(3)-I,aadA1,aph(3')-Ic,armA,aacA4	0	0	0	1	0	0	0	0	0	0	0	1	0	0	0	0	0	1	0	0	0	1		0	mph(E)	0	0	1	0	sul1	1	0	0	dfrA1	1	0	0	0	0	0	0	0	0
NIVEDI3-PG74	GCA_001640165.1_ASM164016v1_genomic.fna	human		0	0	aac(6')-Ib,aadA1,aadA5	0	0	0	1	0	1	0	0	0	0	0	0	0	0	0	0	0	0	0	0	1	0		0		0	0	0	0		0	0	0	dfrA1,dfrA17	1	0	0	0	0	0	1	0	0
M16	GCA_001619795.1_ASM161979v1_genomic.fna	human		0	0		0	0	0	0	0	0	0	0	0	0	0	0	0	0	0	0	0	0	0	0	0	0		0		0	0	0	0		0	0	0		0	0	0	0	0	0	0	0	0
GB11	GCA_001617305.1_ASM161730v1_genomic.fna	Homo sapiens		0	0	aac(3)-IIa,aadA1,aph(3')-Ia,strA,strB	1	0	0	1	0	0	0	0	0	1	0	0	0	0	0	1	1	0	0	0	0	0		0		0	0	0	0	sul2	0	1	0	dfrA1	1	0	0	0	0	0	0	0	0
GB08	GCA_001617295.1_ASM161729v1_genomic.fna	Homo sapiens		0	0	aac(3)-IId,aadA1,aadA2,aph(3')-Ia,strA,strB,aacA4	0	1	0	1	1	0	0	0	0	1	0	0	0	0	0	1	1	1	0	0	0	0	fosA	1	erm(42),mph(A)	0	1	0	0	sul1,sul2	1	1	0	dfrA1,dfrA12	1	0	0	1	0	0	0	0	0
C02011	GCA_001604705.1_ASM160470v1_genomic.fna	Homo sapiens		0	0		0	0	0	0	0	0	0	0	0	0	0	0	0	0	0	0	0	0	0	0	0	0		0		0	0	0	0		0	0	0		0	0	0	0	0	0	0	0	0
GED7834	GCA_001553525.1_ASM155352v1_genomic.fna	Homo sapiens		0	0		0	0	0	0	0	0	0	0	0	0	0	0	0	0	0	0	0	0	0	0	0	0		0		0	0	0	0		0	0	0		0	0	0	0	0	0	0	0	0
PR03	GCA_000372565.1_PM_version_1_genomic.fna	Homo sapiens		0	0		0	0	0	0	0	0	0	0	0	0	0	0	0	0	0	0	0	0	0	0	0	0		0		0	0	0	0		0	0	0		0	0	0	0	0	0	0	0	0
C05028	GCA_000313255.1_Version_1_for_Proteus_mirabilis_C05028_genome_genomic.fna	Homo sapiens		0	0	aadA1	0	0	0	1	0	0	0	0	0	0	0	0	0	0	0	0	0	0	0	0	0	0		0		0	0	0	0		0	0	0	dfrA1	1	0	0	0	0	0	0	0	0
50664164	GCA_001463025.1_ASM146302v1_genomic.fna	Homo sapiens	ARR-2	1	0	aadA24,aph(3')-Ic,aph(3')-VIa,strA,strB,aacA4	0	0	0	0	1	0	0	0	1	0	0	1	1	0	0	1	1	1	0	0	0	0		0		0	0	0	0	sul1,sul2	1	1	0	dfrA1,dfrA14	1	0	0	0	1	0	0	0	0
PM655	GCA_001462475.1_ASM146247v1_genomic.fna	Homo sapiens		0	0	aadA1,aadA3,aadB,aph(3')-Ic	0	0	0	1	0	0	0	0	0	0	0	1	0	0	0	0	0	0	0	0	0	0		0		0	0	0	0	sul1	1	0	0	dfrA1	1	0	0	0	0	0	0	0	0
PM593	GCA_001462385.1_ASM146238v1_genomic.fna	Homo sapiens		0	0		0	0	0	0	0	0	0	0	0	0	0	0	0	0	0	0	0	0	0	0	0	0		0		0	0	0	0		0	0	0		0	0	0	0	0	0	0	0	0
NO-051/03	GCA_001448445.1_ASM144844v1_genomic.fna	Homo sapiens		0	0	aac(3)-I,aadA1,aadA1,aph(3')-Ic,strA,strB,aacA4	0	0	0	1	0	0	0	0	0	0	0	1	0	0	0	1	1	1	0	0	0	0		0		0	0	0	0	sul1,sul2	1	1	0	dfrA1	1	0	0	0	0	0	0	0	0
WGLW4	GCA_000297835.1_Prot_mira_WGLW4_V1_genomic.fna	Homo sapiens		0	0		0	0	0	0	0	0	0	0	0	0	0	0	0	0	0	0	0	0	0	0	0	0		0		0	0	0	0		0	0	0		0	0	0	0	0	0	0	0	0
WGLW6	GCA_000297815.1_Prot_mira_WGLW6_V1_genomic.fna	Homo sapiens		0	0	aadA1,aadA2,strA,strB	0	0	0	1	1	0	0	0	0	0	0	0	0	0	0	1	1	0	0	0	0	0		0		0	0	0	0	sul1,sul2	1	1	0	dfrA1,dfrA18	1	0	0	0	0	0	0	1	0
CYPV1	GCA_001281565.1_ASM128156v1_genomic.fna	Homo sapiens		0	0		0	0	0	0	0	0	0	0	0	0	0	0	0	0	0	0	0	0	0	0	0	0		0		0	0	0	0		0	0	0		0	0	0	0	0	0	0	0	0
CYPM1	GCA_001281545.1_ASM128154v1_genomic.fna	Homo sapiens		0	0		0	0	0	0	0	0	0	0	0	0	0	0	0	0	0	0	0	0	0	0	0	0		0		0	0	0	0		0	0	0		0	0	0	0	0	0	0	0	0
646_PMIR	GCA_001077105.1_ASM107710v1_genomic.fna	Homo sapiens		0	0		0	0	0	0	0	0	0	0	0	0	0	0	0	0	0	0	0	0	0	0	0	0		0		0	0	0	0		0	0	0		0	0	0	0	0	0	0	0	0
430_PMIR	GCA_001076755.1_ASM107675v1_genomic.fna	Homo sapiens		0	0	strA,strB	0	0	0	0	0	0	0	0	0	0	0	0	0	0	0	1	1	0	0	0	0	0		0		0	0	0	0	sul1,sul2	1	1	0	dfrA1	1	0	0	0	0	0	0	0	0
373_PMIR	GCA_001076695.1_ASM107669v1_genomic.fna	Homo sapiens		0	0		0	0	0	0	0	0	0	0	0	0	0	0	0	0	0	0	0	0	0	0	0	0		0		0	0	0	0		0	0	0		0	0	0	0	0	0	0	0	0
429_PMIR	GCA_001076715.1_ASM107671v1_genomic.fna	Homo sapiens		0	0	aph(3')-Ia,strA,strB	0	0	0	0	0	0	0	0	0	1	0	0	0	0	0	1	1	0	0	0	0	0		0		0	0	0	0	sul1,sul2	1	1	0	dfrA1	1	0	0	0	0	0	0	0	0
418_PMIR	GCA_001076705.1_ASM107670v1_genomic.fna	Homo sapiens		0	0		0	0	0	0	0	0	0	0	0	0	0	0	0	0	0	0	0	0	0	0	0	0		0		0	0	0	0		0	0	0		0	0	0	0	0	0	0	0	0
672_PMIR	GCA_001066855.1_ASM106685v1_genomic.fna	Homo sapiens		0	0	strA,strB	0	0	0	0	0	0	0	0	0	0	0	0	0	0	0	1	1	0	0	0	0	0		0		0	0	0	0	sul1,sul2	1	1	0		0	0	0	0	0	0	0	0	0
68_PMIR	GCA_001065915.1_ASM106591v1_genomic.fna	Homo sapiens		0	0		0	0	0	0	0	0	0	0	0	0	0	0	0	0	0	0	0	0	0	0	0	0		0		0	0	0	0		0	0	0		0	0	0	0	0	0	0	0	0
47_PMIR	GCA_001065085.1_ASM106508v1_genomic.fna	Homo sapiens		0	0		0	0	0	0	0	0	0	0	0	0	0	0	0	0	0	0	0	0	0	0	0	0		0		0	0	0	0		0	0	0		0	0	0	0	0	0	0	0	0
292_PMIR	GCA_001064375.1_ASM106437v1_genomic.fna	Homo sapiens		0	0		0	0	0	0	0	0	0	0	0	0	0	0	0	0	0	0	0	0	0	0	0	0		0		0	0	0	0		0	0	0		0	0	0	0	0	0	0	0	0
25_PMIR	GCA_001064105.1_ASM106410v1_genomic.fna	Homo sapiens		0	0		0	0	0	0	0	0	0	0	0	0	0	0	0	0	0	0	0	0	0	0	0	0		0		0	0	0	0		0	0	0		0	0	0	0	0	0	0	0	0
51_PMIR	GCA_001063575.1_ASM106357v1_genomic.fna	Homo sapiens		0	0		0	0	0	0	0	0	0	0	0	0	0	0	0	0	0	0	0	0	0	0	0	0		0		0	0	0	0		0	0	0		0	0	0	0	0	0	0	0	0
360_PMIR	GCA_001063205.1_ASM106320v1_genomic.fna	Homo sapiens		0	0		0	0	0	0	0	0	0	0	0	0	0	0	0	0	0	0	0	0	0	0	0	0		0		0	0	0	0		0	0	0		0	0	0	0	0	0	0	0	0
232_PMIR	GCA_001063035.1_ASM106303v1_genomic.fna	Homo sapiens		0	0	aadA1,aadB,aph(3')-Ic	0	0	0	1	0	0	0	0	0	0	0	1	0	0	0	0	0	0	0	0	0	0		0		0	0	0	0	sul1	1	0	0	dfrA1	1	0	0	0	0	0	0	0	0
1330_PMIR	GCA_001062745.1_ASM106274v1_genomic.fna	Homo sapiens		0	0	strA,strB	0	0	0	0	0	0	0	0	0	0	0	0	0	0	0	1	1	0	0	0	0	0		0		0	0	0	0	sul1,sul2	1	1	0	dfrA10	1	0	1	0	0	0	0	0	0
1313_PMIR	GCA_001062655.1_ASM106265v1_genomic.fna	Homo sapiens		0	0		0	0	0	0	0	0	0	0	0	0	0	0	0	0	0	0	0	0	0	0	0	0		0		0	0	0	0		0	0	0		0	0	0	0	0	0	0	0	0
1230_SSON	GCA_001062385.1_ASM106238v1_genomic.fna	Homo sapiens		0	0	aadA1,aph(3')-Ia,strA,strB	0	0	0	1	0	0	0	0	0	1	0	0	0	0	0	1	1	0	0	0	0	0		0		0	0	0	0	sul2	0	1	0	dfrA1	1	0	0	0	0	0	0	0	0
1166_PMIR	GCA_001062135.1_ASM106213v1_genomic.fna	Homo sapiens		0	0		0	0	0	0	0	0	0	0	0	0	0	0	0	0	0	0	0	0	0	0	0	0		0		0	0	0	0		0	0	0		0	0	0	0	0	0	0	0	0
1310_PMIR	GCA_001061515.1_ASM106151v1_genomic.fna	Homo sapiens		0	0		0	0	0	0	0	0	0	0	0	0	0	0	0	0	0	0	0	0	0	0	0	0		0	mef(A)	0	0	0	1		0	0	0		0	0	0	0	0	0	0	0	0
1326_PMIR	GCA_001061595.1_ASM106159v1_genomic.fna	Homo sapiens		0	0	strA,strB	0	0	0	0	0	0	0	0	0	0	0	0	0	0	0	1	1	0	0	0	0	0		0		0	0	0	0	sul1,sul2	1	1	0	dfrA10	1	0	1	0	0	0	0	0	0
1293_PMIR	GCA_001060835.1_ASM106083v1_genomic.fna	Homo sapiens		0	0		0	0	0	0	0	0	0	0	0	0	0	0	0	0	0	0	0	0	0	0	0	0		0		0	0	0	0		0	0	0		0	0	0	0	0	0	0	0	0
127_PMIR	GCA_001060765.1_ASM106076v1_genomic.fna	Homo sapiens		0	0		0	0	0	0	0	0	0	0	0	0	0	0	0	0	0	0	0	0	0	0	0	0		0		0	0	0	0		0	0	0		0	0	0	0	0	0	0	0	0
1150_PMIR	GCA_001060355.1_ASM106035v1_genomic.fna	Homo sapiens		0	0		0	0	0	0	0	0	0	0	0	0	0	0	0	0	0	0	0	0	0	0	0	0		0		0	0	0	0		0	0	0		0	0	0	0	0	0	0	0	0
1134_PMIR	GCA_001060325.1_ASM106032v1_genomic.fna	Homo sapiens		0	0		0	0	0	0	0	0	0	0	0	0	0	0	0	0	0	0	0	0	0	0	0	0		0		0	0	0	0		0	0	0		0	0	0	0	0	0	0	0	0
1114_PMIR	GCA_001060285.1_ASM106028v1_genomic.fna	Homo sapiens		0	0		0	0	0	0	0	0	0	0	0	0	0	0	0	0	0	0	0	0	0	0	0	0		0		0	0	0	0		0	0	0		0	0	0	0	0	0	0	0	0
SAS71	GCA_001028125.1_ASM102812v1_genomic.fna	human		0	0		0	0	0	0	0	0	0	0	0	0	0	0	0	0	0	0	0	0	0	0	0	0		0		0	0	0	0		0	0	0		0	0	0	0	0	0	0	0	0
25933 GTA	GCA_000972665.1_ASM97266v1_genomic.fna	human		0	0		0	0	0	0	0	0	0	0	0	0	0	0	0	0	0	0	0	0	0	0	0	0		0		0	0	0	0		0	0	0		0	0	0	0	0	0	0	0	0
Pm-Oxa48	GCA_000770765.1_ASM77076v1_genomic.fna	Homo sapiens		0	0	aac(3)-IIa,aadA1,aph(3')-Ic,aph(3')-VIb,strA,strB	1	0	0	1	0	0	0	0	0	0	0	1	0	1	0	1	1	0	0	0	0	0		0		0	0	0	0	sul2	0	1	0	dfrA1	1	0	0	0	0	0	0	0	0
ATCC 7002	GCA_000755485.1_ASM75548v1_genomic.fna	human		0	0		0	0	0	0	0	0	0	0	0	0	0	0	0	0	0	0	0	0	0	0	0	0		0		0	0	0	0		0	0	0		0	0	0	0	0	0	0	0	0
ATCC 29906	GCA_000160755.1_ASM16075v1_genomic.fna	Homo sapiens		0	0		0	0	0	0	0	0	0	0	0	0	0	0	0	0	0	0	0	0	0	0	0	0		0		0	0	0	0		0	0	0		0	0	0	0	0	0	0	0	0
HI4320	GCA_000069965.1_ASM6996v1_genomic.fna	human		0	0		0	0	0	0	0	0	0	0	0	0	0	0	0	0	0	0	0	0	0	0	0	0		0		0	0	0	0		0	0	0		0	0	0	0	0	0	0	0	0
BB2000	GCA_000444425.1_ASM44442v1_genomic.fna	human		0	0		0	0	0	0	0	0	0	0	0	0	0	0	0	0	0	0	0	0	0	0	0	0		0		0	0	0	0		0	0	0		0	0	0	0	0	0	0	0	0
B250	B250_BDMS190605692-1a.fa	chicken	ARR-3	0	1	aac(3)-IVa,aadA1,aadA2,aph(3')-Ia,aph(3')-VIa,aph(4)-Ia,aacA4	0	0	1	1	1	0	0	0	0	1	0	0	1	0	1	0	0	1	0	0	0	0	fosA	1	mph(E)	0	0	1	0	sul1,sul2	1	1	0	dfrA1	1	0	0	0	0	0	0	0	0
B194	B194_BDMS190605701-1a.fa	chicken	ARR-3	0	1	aac(3)-IVa,aadA1,aadA2,aph(3')-Ia,aph(3')-VIa,aph(4)-Ia,aacA4	0	0	1	1	1	0	0	0	0	1	0	0	1	0	1	0	0	1	0	0	0	0	fosA	1	mph(E)	0	0	1	0	sul1,sul2	1	1	0	dfrA1	1	0	0	0	0	0	0	0	0
B184	B184_BDMS190605697-1a.fa	chicken		0	0	aac(3)-IVa,aadA1,aph(3')-Ia,aph(3')-VIa,aph(4)-Ia	0	0	1	1	0	0	0	0	0	1	0	0	1	0	1	0	0	0	0	0	0	0		0		0	0	0	0	sul1,sul2	1	1	0	dfrA1	1	0	0	0	0	0	0	0	0
B182	B182_BDMS190605684-1a.fa	chicken		0	0	aac(3)-IVa,aadA1,aph(3')-Ia,aph(3')-VIa,aph(4)-Ia	0	0	1	1	0	0	0	0	0	1	0	0	1	0	1	0	0	0	0	0	0	0		0		0	0	0	0	sul1,sul2	1	1	0	dfrA1	1	0	0	0	0	0	0	0	0
B181	B181_BDMS190605689-1a.fa	chicken		0	0	aac(3)-IVa,aadA1,aph(3')-Ia,aph(3')-VIa,aph(4)-Ia	0	0	1	1	0	0	0	0	0	1	0	0	1	0	1	0	0	0	0	0	0	0		0		0	0	0	0	sul1,sul2	1	1	0	dfrA1	1	0	0	0	0	0	0	0	0
B178	B178_BDMS190605696-1a.fa	chicken		0	0	aac(3)-IVa,aadA1,aph(3')-Ia,aph(3')-VIa,aph(4)-Ia	0	0	1	1	0	0	0	0	0	1	0	0	1	0	1	0	0	0	0	0	0	0		0		0	0	0	0	sul1,sul2	1	1	0	dfrA1	1	0	0	0	0	0	0	0	0
B121	B121_BDMS190605700-1a.fa	chicken	ARR-3	0	1	aac(3)-IVa,aadA1,aadA2,aph(3')-Ia,aph(3')-VIa,aph(4)-Ia	0	0	1	1	1	0	0	0	0	1	0	0	1	0	1	0	0	0	0	0	0	0	fosA	1	ere(A)	1	0	0	0	sul1,sul2	1	1	0	dfrA1,dfrA32	1	0	0	0	0	0	0	0	1
B109	B109_BDMS190605682-1a.fa	chicken		0	0	aac(3)-IVa,aadA1,aadA2,aadB,aph(3')-Ia,aph(3')-VIa,aph(4)-Ia,aacA4	0	0	1	1	1	0	0	0	0	1	0	0	1	0	1	0	0	1	0	0	0	0	fosA	1	mph(E)	0	0	1	0	sul1,sul2	1	1	0	dfrA1,dfrA12	1	0	0	1	0	0	0	0	0
B96	B96_BDMS190605702-1a.fa	chicken		0	0	aac(3)-IVa,aadA1,aadA2,aadB,aph(3')-Ia,aph(3')-VIa,aph(4)-Ia,aacA4	0	0	1	1	1	0	0	0	0	1	0	0	1	0	1	0	0	1	0	0	0	0	fosA	1	mph(E)	0	0	1	0	sul1,sul2	1	1	0	dfrA1,dfrA12	1	0	0	1	0	0	0	0	0
B79	B79_BDMS190605699-1a.fa	chicken		0	0	aac(3)-IVa,aadA1,aadB,aph(3')-Ia,aph(3')-VIa,aph(4)-Ia,aacA4	0	0	1	1	0	0	0	0	0	1	0	0	1	0	1	0	0	1	0	0	0	0		0		0	0	0	0	sul1	1	0	0	dfrA1,dfrA14	1	0	0	0	1	0	0	0	0
B72	B72_BDMS190605705-1a.fa	chicken		0	0	aac(3)-IVa,aadA1,aadA2,aadB,aph(3')-Ia,aph(3')-VIa,aph(4)-Ia,aacA4	0	0	1	1	1	0	0	0	0	1	0	0	1	0	1	0	0	1	0	0	0	0	fosA	1	mph(E)	0	0	1	0	sul1,sul2	1	1	0	dfrA1,dfrA12	1	0	0	1	0	0	0	0	0
B66	B66_BDMS190605681-1a.fa	chicken	ARR-3	0	1	aac(3)-IVa,aadA1,aadA2,aph(3')-Ia,aph(3')-VIa,aph(4)-Ia	0	0	1	1	1	0	0	0	0	1	0	0	1	0	1	0	0	0	0	0	0	0	fosA	1	ere(A)	1	0	0	0	sul1,sul2	1	1	0	dfrA1,dfrA32	1	0	0	0	0	0	0	0	1
B58	B58_BDMS190605703-1a.fa	chicken	ARR-3	0	1	aac(3)-IVa,aadA1,aadA2,aph(3')-Ia,aph(3')-VIa,aph(4)-Ia	0	0	1	1	1	0	0	0	0	1	0	0	1	0	1	0	0	0	0	0	0	0	fosA	1	ere(A)	1	0	0	0	sul1,sul2	1	1	0	dfrA1,dfrA32	1	0	0	0	0	0	0	0	1
B53	B53_BDMS190605704-1a.fa	chicken		0	0	aac(3)-IVa,aadA1,aph(3')-Ia,aph(3')-VIa,aph(4)-Ia	0	0	1	1	0	0	0	0	0	1	0	0	1	0	1	0	0	0	0	0	0	0		0		0	0	0	0	sul1,sul2	1	1	0	dfrA1	1	0	0	0	0	0	0	0	0
B38	B38_BDMS190605712-1a.fa	chicken	ARR-3	0	1	aac(3)-IVa,aadA1,aadA2,aph(3')-Ia,aph(3')-VIa,aph(4)-Ia,aacA4	0	0	1	1	1	0	0	0	0	1	0	0	1	0	1	0	0	1	0	0	0	0	fosA	1	mph(E)	0	0	1	0	sul1,sul2	1	1	0	dfrA1	1	0	0	0	0	0	0	0	0
B31	B31_BDMS190605698-1a.fa	chicken		0	0	aac(3)-IVa,aadA1,aph(3')-Ia,aph(3')-VIa,aph(4)-Ia	0	0	1	1	0	0	0	0	0	1	0	0	1	0	1	0	0	0	0	0	0	0		0		0	0	0	0	sul1,sul2	1	1	0	dfrA1	1	0	0	0	0	0	0	0	0
B28	B28_BDMS190605686-1a.fa	chicken	ARR-3	0	1	aac(3)-IVa,aadA1,aadA2,aph(3')-Ia,aph(3')-VIa,aph(4)-Ia	0	0	1	1	1	0	0	0	0	1	0	0	1	0	1	0	0	0	0	0	0	0	fosA	1	ere(A)	1	0	0	0	sul1,sul2	1	1	0	dfrA1,dfrA32	1	0	0	0	0	0	0	0	1
B23	B23_BDMS190605688-1a.fa	chicken		0	0	aac(3)-IVa,aadA1,aph(3')-Ia,aph(3')-VIa,aph(4)-Ia	0	0	1	1	0	0	0	0	0	1	0	0	1	0	1	0	0	0	0	0	0	0		0		0	0	0	0	sul1,sul2	1	1	0	dfrA1	1	0	0	0	0	0	0	0	0
B17	B17_BDMS190605717-1a.fa	chicken		0	0	aac(3)-IVa,aadA1,aph(3')-Ia,aph(3')-VIa,aph(4)-Ia	0	0	1	1	0	0	0	0	0	1	0	0	1	0	1	0	0	0	0	0	0	0		0		0	0	0	0	sul1,sul2	1	1	0	dfrA1	1	0	0	0	0	0	0	0	0
B15	B15_BDMS190605691-1a.fa	chicken		0	0	aac(3)-IVa,aadA1,aph(3')-Ia,aph(3')-VIa,aph(4)-Ia	0	0	1	1	0	0	0	0	0	1	0	0	1	0	1	0	0	0	0	0	0	0		0		0	0	0	0	sul1,sul2	1	1	0	dfrA1	1	0	0	0	0	0	0	0	0
[truncated: 43 more columns]
